# Supplementary material for: Chloridometh­yl(2-methyl­quinolin-8-olato-κ2 N,O)phenyl­tin(IV)
Source: Acta Crystallogr Sect E Struct Rep Online. 2010 Jul 17;66(Pt 8):m965. doi: 10.1107/S1600536810027790 (PMC3007514; doi:10.1107/S1600536810027790)
Supplement: Supplementary file 2 [file e-66-0m965-Isup2.hkl]

# 
# h,k,l, Fc-squared, Fo-squared, sigma(Fo-squared) and status flag 
# 
data_I
_shelx_title '  P-1' 
_shelx_refln_list_code          4 
_shelx_F_calc_maximum      293.48 
_exptl_crystal_F_000       800.00 
_reflns_d_resolution_high  0.7696 
 
loop_ 
 _symmetry_equiv_pos_as_xyz 
 'x, y, z' 
 '-x, -y, -z' 
 
_cell_length_a     8.9728 
_cell_length_b    13.1046 
_cell_length_c    14.0405 
_cell_angle_alpha 106.621 
_cell_angle_beta   92.764 
_cell_angle_gamma  95.256 
 
_shelx_F_squared_multiplier     1.000 
 
loop_ 
 _refln_index_h 
 _refln_index_k 
 _refln_index_l 
 _refln_F_squared_calc 
 _refln_F_squared_meas 
 _refln_F_squared_sigma 
 _refln_observed_status 
   1   0   0     5457.36     5802.58     96.92 o 
   2   0   0     4368.02     4309.90    134.22 o 
   3   0   0    32240.90    32026.77    447.07 o 
   4   0   0     3358.99     3275.60     63.71 o 
   5   0   0       63.88       74.19     12.46 o 
   6   0   0     1970.92     2028.25     46.78 o 
   7   0   0        2.13        9.83     10.48 o 
   8   0   0      201.17      187.50     16.65 o 
   9   0   0      263.82      315.97     20.77 o 
  10   0   0      166.35      155.16     18.26 o 
  11   0   0      301.64      298.55     43.27 o 
 -11   1   0     1229.67     1280.83     46.88 o 
 -10   1   0     1833.55     2008.03     58.07 o 
  -9   1   0      133.16      111.96     14.40 o 
  -8   1   0      776.09      867.48     37.02 o 
  -7   1   0      519.94      475.40     30.66 o 
  -6   1   0        7.43       17.64      3.45 o 
  -5   1   0      122.81      177.88     21.29 o 
  -4   1   0      444.80      491.63     21.62 o 
  -3   1   0     2030.74     2137.00     33.83 o 
  -2   1   0     7408.37     7524.24    105.83 o 
  -1   1   0    23324.18    22865.43    608.57 o 
   0   1   0     1662.64     1508.66     99.36 o 
   1   1   0    24984.07    23057.27    600.58 o 
   2   1   0    52904.34    48204.16    822.71 o 
   3   1   0       97.08       64.98      8.08 o 
   4   1   0    37657.41    37249.52    629.88 o 
   5   1   0     6809.14     6557.07    120.84 o 
   6   1   0     3674.04     3606.62     74.86 o 
   7   1   0     4680.87     4604.03     94.36 o 
   8   1   0     7679.61     7175.39    139.76 o 
   9   1   0      145.19       98.74     21.46 o 
  10   1   0      911.21      861.29     43.77 o 
  11   1   0      568.19      596.27     32.97 o 
 -11   2   0      182.38      226.56     21.61 o 
 -10   2   0     1925.50     2053.96     57.73 o 
  -9   2   0     7958.00     8423.14    283.08 o 
  -8   2   0     2677.05     2884.09    124.33 o 
  -7   2   0     2071.68     2135.25     50.60 o 
  -6   2   0     7877.10     7913.65    153.63 o 
  -5   2   0     5063.88     5301.76     80.07 o 
  -4   2   0     2014.14     2208.18     36.54 o 
  -3   2   0     1042.95     1096.57     24.25 o 
  -2   2   0      559.38      595.86     12.52 o 
  -1   2   0      304.98      288.20      6.60 o 
   0   2   0     3545.93     3682.87     52.67 o 
   1   2   0     6958.52     7217.73    187.74 o 
   2   2   0      123.11      173.74      6.10 o 
   3   2   0    12252.84    11416.89    161.76 o 
   4   2   0     1318.00     1326.49     33.10 o 
   5   2   0     9450.53     9091.22    164.08 o 
   6   2   0     9434.20     9060.28    166.39 o 
   7   2   0     1338.39     1301.36     93.29 o 
   8   2   0     8838.47     8357.52    161.26 o 
   9   2   0     3801.83     3489.75     82.56 o 
  10   2   0       14.79       49.51     19.47 o 
  11   2   0     2116.24     1939.57     62.48 o 
 -11   3   0      332.56      342.04     23.22 o 
 -10   3   0      665.25      720.02     30.68 o 
  -9   3   0      210.07      208.73     17.77 o 
  -8   3   0     5414.81     5820.04    114.48 o 
  -7   3   0     4577.64     4799.25    113.14 o 
  -6   3   0     3265.24     3396.92     56.04 o 
  -5   3   0    18292.83    18673.02    261.45 o 
  -4   3   0     9467.37     9593.69    165.35 o 
  -3   3   0     5848.94     5938.36    119.78 o 
  -2   3   0    13943.08    14012.75    311.06 o 
  -1   3   0    13049.78    13364.51    184.97 o 
   0   3   0     3555.01     3719.30     54.57 o 
   1   3   0     2240.46     2297.12     44.48 o 
   2   3   0     5655.29     5870.21    101.62 o 
   3   3   0        8.86       19.65      5.34 o 
   4   3   0     2199.40     2007.48     34.78 o 
   5   3   0       60.88       44.29      7.58 o 
   6   3   0     1703.98     1682.11     44.71 o 
   7   3   0    18089.77    17119.23    302.96 o 
   8   3   0     1194.28     1025.51     52.46 o 
   9   3   0     1789.82     1640.59     50.67 o 
  10   3   0     5687.96     5579.92    158.65 o 
  11   3   0      847.39      877.03     60.69 o 
 -11   4   0       47.26       54.58     12.62 o 
 -10   4   0       15.95       23.03      8.93 o 
  -9   4   0     1491.99     1529.83     48.80 o 
  -8   4   0      832.06      871.13     29.05 o 
  -7   4   0     1690.18     1793.12     35.39 o 
  -6   4   0     6244.69     6189.72     94.65 o 
  -5   4   0      545.79      595.97     33.91 o 
  -4   4   0    10247.00    10532.29    150.70 o 
  -3   4   0    12688.36    12718.14    229.36 o 
  -2   4   0      208.61      249.39      9.52 o 
  -1   4   0     9026.67     8823.17    125.07 o 
   0   4   0      158.31      131.48      5.70 o 
   1   4   0      684.71      689.99     14.99 o 
   2   4   0    12024.71    12169.81    173.17 o 
   3   4   0    12740.39    13710.29    195.41 o 
   4   4   0     1937.85     2190.08     65.47 o 
   5   4   0     1457.45     1492.27     40.43 o 
   6   4   0      980.81     1097.51     35.00 o 
   7   4   0     1618.11     1462.09     43.87 o 
   8   4   0     1005.83     1075.16     38.00 o 
   9   4   0      876.65      812.91     34.29 o 
  10   4   0      479.04      489.36     47.47 o 
 -11   5   0     2135.92     2437.90     93.88 o 
 -10   5   0       17.31       19.89      8.99 o 
  -9   5   0      232.44      251.63     23.93 o 
  -8   5   0      244.91      254.57     15.38 o 
  -7   5   0       61.33       62.35      6.95 o 
  -6   5   0       17.45       20.72      8.41 o 
  -5   5   0     3726.22     3649.89     59.54 o 
  -4   5   0     2643.54     2652.38     44.74 o 
  -3   5   0      567.93      510.15     13.39 o 
  -2   5   0     9931.45     9548.00    136.59 o 
  -1   5   0    13516.28    14096.87    197.74 o 
   0   5   0     7055.62     7113.63    103.41 o 
   1   5   0    14380.25    13910.37    196.20 o 
   2   5   0     2036.00     2150.83     38.28 o 
   3   5   0     7245.04     7521.10    112.92 o 
   4   5   0     5554.84     5622.17     87.59 o 
   5   5   0     3335.50     3469.98     91.33 o 
   6   5   0      901.52      835.98     30.66 o 
   7   5   0     1186.65     1189.20     39.25 o 
   8   5   0      247.23      224.67     19.77 o 
   9   5   0       20.97       36.69     12.27 o 
  10   5   0      110.32      101.13     16.01 o 
 -11   6   0      336.47      389.49     34.06 o 
 -10   6   0     3064.53     3242.89     75.80 o 
  -9   6   0      315.69      318.44     18.45 o 
  -8   6   0     1842.17     1931.09     48.26 o 
  -7   6   0     9416.52     9773.50    176.00 o 
  -6   6   0       37.02       45.92      6.24 o 
  -5   6   0     1526.55     1476.46     30.10 o 
  -4   6   0     1438.44     1469.19     33.06 o 
  -3   6   0      383.15      414.60     12.43 o 
  -2   6   0      293.72      276.76      9.76 o 
  -1   6   0     1327.03     1204.10     23.84 o 
   0   6   0      713.02      632.84     15.57 o 
   1   6   0     3035.48     2953.33     49.06 o 
   2   6   0    11966.52    11865.35    171.86 o 
   3   6   0    11464.98    11546.90    168.97 o 
   4   6   0     3255.93     3385.51     58.18 o 
   5   6   0     7257.60     7405.20    142.34 o 
   6   6   0     1991.69     2084.83     55.01 o 
   7   6   0      469.48      490.98     28.88 o 
   8   6   0     2761.06     2721.16     70.48 o 
   9   6   0      398.86      435.71     26.51 o 
  10   6   0       72.55       97.50     20.94 o 
 -10   7   0      353.04      385.05     27.59 o 
  -9   7   0     2144.18     2356.40     57.90 o 
  -8   7   0     3495.20     3533.18     75.72 o 
  -7   7   0      511.20      536.94     17.80 o 
  -6   7   0     3622.81     3609.05     61.74 o 
  -5   7   0     3456.79     3491.48     58.98 o 
  -4   7   0      733.37      749.12     19.08 o 
  -3   7   0     6953.17     6891.34    103.78 o 
  -2   7   0     1483.36     1532.90     29.70 o 
  -1   7   0     3776.36     3802.89     61.37 o 
   0   7   0      137.81      208.87     26.99 o 
   1   7   0     1022.17     1215.09     26.01 o 
   2   7   0      447.13      468.69     15.57 o 
   3   7   0     1206.52     1220.87     28.07 o 
   4   7   0      843.45      789.12     21.68 o 
   5   7   0       84.01       85.29     28.11 o 
   6   7   0     3899.48     3972.80     88.92 o 
   7   7   0     1923.15     1905.62     54.60 o 
   8   7   0     1450.47     1410.19     47.05 o 
   9   7   0     4498.49     4535.55    105.97 o 
  -9   8   0       68.59       76.56     11.48 o 
  -8   8   0     1203.99     1253.23     30.80 o 
  -7   8   0     4494.56     4608.86     77.66 o 
  -6   8   0     1313.67     1333.36     30.22 o 
  -5   8   0     4146.68     4204.83     94.58 o 
  -4   8   0     9386.66     9120.19    135.90 o 
  -3   8   0      225.72      208.46     10.21 o 
  -2   8   0     2526.92     2606.41     46.04 o 
  -1   8   0     8580.50     8424.72    125.80 o 
   0   8   0     1499.56     1637.57     37.90 o 
   1   8   0     2590.40     2499.18     45.59 o 
   2   8   0      218.74      250.71     13.19 o 
   3   8   0      740.39      775.73     22.06 o 
   4   8   0      314.01      331.25     15.58 o 
   5   8   0      480.03      497.39     24.39 o 
   6   8   0      718.89      701.75     29.90 o 
   7   8   0      185.02      172.44     17.81 o 
   8   8   0     2855.70     2847.87     74.88 o 
   9   8   0        0.21       -4.21      9.75 o 
  -9   9   0      228.04      254.47     32.87 o 
  -8   9   0        3.61       12.89      5.94 o 
  -7   9   0       10.85       15.86      5.98 o 
  -6   9   0      572.43      582.23     18.99 o 
  -5   9   0      530.31      523.67     17.29 o 
  -4   9   0     1983.69     1939.34     38.56 o 
  -3   9   0     8056.94     7925.43    120.67 o 
  -2   9   0     2757.60     2785.27     49.91 o 
  -1   9   0     4062.95     4069.23     67.78 o 
   0   9   0    16158.77    15937.98    229.61 o 
   1   9   0     1135.68     1062.88     36.00 o 
   2   9   0      604.28      590.30     31.82 o 
   3   9   0     3330.94     3233.09     59.62 o 
   4   9   0      315.23      287.47     14.31 o 
   5   9   0      630.97      609.21     52.04 o 
   6   9   0      281.02      286.45     21.06 o 
   7   9   0      158.93      162.68     18.14 o 
   8   9   0      141.53      154.45     18.80 o 
  -9  10   0        1.93       17.64     11.59 o 
  -8  10   0      309.02      348.44     16.27 o 
  -7  10   0      470.46      494.54     18.46 o 
  -6  10   0       29.50       22.59      5.98 o 
  -5  10   0      182.23      167.89     11.29 o 
  -4  10   0      247.68      241.83     13.55 o 
  -3  10   0       10.68       15.88      5.00 o 
  -2  10   0      364.14      343.45     13.84 o 
  -1  10   0     3150.70     3135.83     56.40 o 
   0  10   0        8.02       10.43      5.18 o 
   1  10   0     3510.54     3424.40     75.63 o 
   2  10   0     2647.15     2727.14     53.02 o 
   3  10   0     2395.28     2514.52     50.73 o 
   4  10   0     7024.04     6800.28    111.54 o 
   5  10   0     1528.74     1546.57     48.65 o 
   6  10   0     1118.58     1141.01     42.23 o 
   7  10   0     2227.35     2204.83     63.90 o 
   8  10   0     1199.94     1306.25     47.92 o 
  -8  11   0     1600.12     1652.58     49.02 o 
  -7  11   0      775.52      770.54     24.04 o 
  -6  11   0     3296.68     3266.50     61.02 o 
  -5  11   0      705.50      650.96     20.94 o 
  -4  11   0      325.22      297.99     13.98 o 
  -3  11   0      204.73      196.77     12.07 o 
  -2  11   0       19.44       22.48      6.11 o 
  -1  11   0       42.48       46.35      8.60 o 
   0  11   0      411.86      446.16     17.31 o 
   1  11   0      576.62      579.41     24.95 o 
   2  11   0      970.25      975.15     28.15 o 
   3  11   0     3611.81     3549.46     67.19 o 
   4  11   0      142.80      148.08     37.34 o 
   5  11   0     4281.91     4240.51    116.01 o 
   6  11   0     2273.72     2215.38     63.86 o 
   7  11   0       63.31       78.41     14.85 o 
  -8  12   0     2952.08     2992.45    129.77 o 
  -7  12   0     2203.42     2305.51     73.53 o 
  -6  12   0      276.48      285.88     15.26 o 
  -5  12   0     5865.96     5756.55     96.28 o 
  -4  12   0     3517.65     3485.54     64.26 o 
  -3  12   0      576.55      536.88     19.38 o 
  -2  12   0     6950.96     6982.46    112.70 o 
  -1  12   0     1269.55     1244.43     31.72 o 
   0  12   0      355.76      364.24     16.60 o 
   1  12   0      497.08      495.32     20.19 o 
   2  12   0      119.33      116.47     11.93 o 
   3  12   0      396.25      410.23     25.46 o 
   4  12   0     1225.37     1158.53     44.00 o 
   5  12   0     1122.80     1000.58     40.29 o 
   6  12   0      945.33      949.48     41.69 o 
  -8  13   0       33.53       46.46     19.07 o 
  -7  13   0      775.84      750.38     32.20 o 
  -6  13   0     3525.24     3467.08    117.35 o 
  -5  13   0        6.06        1.26      6.05 o 
  -4  13   0     3077.49     3033.28     59.30 o 
  -3  13   0     3698.62     3781.46     69.97 o 
  -2  13   0       81.21       75.13      9.72 o 
  -1  13   0     3650.73     3729.77     69.57 o 
   0  13   0     4244.79     4263.11     94.20 o 
   1  13   0      123.24      116.20     12.18 o 
   2  13   0     3765.96     3777.46     73.01 o 
   3  13   0     1052.78     1072.07     32.71 o 
   4  13   0       27.20       12.08     21.58 o 
   5  13   0       83.32       90.06     15.54 o 
  -7  14   0       47.11       41.72     11.62 o 
  -6  14   0      606.88      564.81     28.94 o 
  -5  14   0      996.89     1014.19     38.68 o 
  -4  14   0      493.10      469.68     20.56 o 
  -3  14   0     1411.98     1461.36     37.48 o 
  -2  14   0     6592.67     6639.84    166.51 o 
  -1  14   0      610.84      672.02     24.58 o 
   0  14   0     1543.49     1538.31     49.09 o 
   1  14   0     4642.70     4589.27     85.57 o 
   2  14   0     1150.01     1176.72     35.28 o 
   3  14   0      956.83      992.86     32.45 o 
   4  14   0     2289.13     2242.55     88.38 o 
  -5  15   0       26.23       18.09     10.21 o 
  -4  15   0       29.91       22.22     25.07 o 
  -3  15   0       12.69       -0.34      6.99 o 
  -2  15   0      254.18      278.60     17.45 o 
  -1  15   0     2402.75     2455.90     54.74 o 
   0  15   0      667.88      653.45     31.78 o 
   1  15   0      256.43      304.41     19.81 o 
   2  15   0     4382.06     4369.35     85.24 o 
   3  15   0     1614.14     1641.40     56.75 o 
  -3  16   0      317.16      348.39     26.18 o 
  -2  16   0        0.75       -4.65      7.02 o 
  -1  16   0        1.76       -2.20      9.37 o 
   0  16   0      253.70      271.12     19.89 o 
   1  16   0      176.98      190.63     22.03 o 
  -1 -16   1     3053.88     3100.15     67.24 o 
   0 -16   1     3267.68     3337.59     70.16 o 
   1 -16   1        7.22        9.38     23.48 o 
   2 -16   1     3179.79     3151.42     82.60 o 
   3 -16   1      836.52      876.40     37.82 o 
   4 -16   1       99.84      105.87     16.06 o 
  -3 -15   1      122.52      109.08     17.64 o 
  -2 -15   1     1980.98     1934.80     48.63 o 
  -1 -15   1      851.97      934.27     31.48 o 
   0 -15   1     1119.93     1178.09     47.04 o 
   1 -15   1     2697.93     2726.17     58.11 o 
   2 -15   1      440.40      416.86     22.61 o 
   3 -15   1     1280.08     1330.09     46.21 o 
   4 -15   1     2384.13     2419.89     67.42 o 
   5 -15   1       60.42       43.59     11.66 o 
   6 -15   1     1517.61     1533.24     51.05 o 
  -5 -14   1        6.09        5.47     10.67 o 
  -4 -14   1      114.40      117.22     17.62 o 
  -3 -14   1       43.17       33.78     11.80 o 
  -2 -14   1       81.21       69.25     11.16 o 
  -1 -14   1      637.50      621.24     24.51 o 
   0 -14   1      412.55      403.93     19.52 o 
   1 -14   1       13.52       20.14      7.51 o 
   2 -14   1     4405.17     4400.42     89.75 o 
   3 -14   1      958.37      968.63     31.05 o 
   4 -14   1      358.14      334.72     23.49 o 
   5 -14   1     5260.96     5238.65    115.48 o 
   6 -14   1      984.43      981.07     38.18 o 
   7 -14   1      458.50      477.37     26.44 o 
  -6 -13   1     1343.76     1299.29     48.48 o 
  -5 -13   1     1528.65     1552.91     52.85 o 
  -4 -13   1       40.73       35.82     12.07 o 
  -3 -13   1     1468.22     1429.98     38.15 o 
  -2 -13   1     1295.80     1327.46     36.06 o 
  -1 -13   1       26.96       35.88     11.52 o 
   0 -13   1      384.67      402.69     23.13 o 
   1 -13   1      130.84      135.54     11.94 o 
   2 -13   1       38.20       36.15      7.88 o 
   3 -13   1      693.33      703.11     23.13 o 
   4 -13   1      509.12      516.27     19.68 o 
   5 -13   1        9.53       17.93     15.18 o 
   6 -13   1     3768.49     3764.63     88.73 o 
   7 -13   1     3848.09     3871.22     91.02 o 
   8 -13   1       12.42       18.61     10.89 o 
  -7 -12   1     2557.69     2581.63     73.45 o 
  -6 -12   1      864.69      841.75     36.98 o 
  -5 -12   1      238.50      226.77     21.43 o 
  -4 -12   1     2894.25     3059.70    154.10 o 
  -3 -12   1     1345.14     1312.43     34.99 o 
  -2 -12   1     1055.23     1066.20     30.35 o 
  -1 -12   1     2412.04     2352.13     49.36 o 
   0 -12   1        1.91       10.35     11.97 o 
   1 -12   1      142.50      155.62     15.98 o 
   2 -12   1      463.90      504.48     18.51 o 
   3 -12   1       58.37       53.92      7.81 o 
   4 -12   1      235.11      254.36     13.77 o 
   5 -12   1       36.73       37.26      7.37 o 
   6 -12   1      149.01      139.30     15.11 o 
   7 -12   1      201.97      189.42     17.88 o 
   8 -12   1     1376.27     1490.11     46.99 o 
  -7 -11   1       18.07       27.51     11.53 o 
  -6 -11   1      171.47      163.63     18.38 o 
  -5 -11   1      409.83      429.01     27.67 o 
  -4 -11   1      682.05      679.95     23.47 o 
  -3 -11   1     2331.40     2314.59     67.26 o 
  -2 -11   1     3884.64     3941.48     71.10 o 
  -1 -11   1      662.88      662.14     21.74 o 
   0 -11   1     2259.19     2241.39     45.09 o 
   1 -11   1     8385.63     8520.76    131.56 o 
   2 -11   1     1330.51     1317.78     30.73 o 
   3 -11   1     3715.23     3736.83     65.64 o 
   4 -11   1      758.38      734.37     30.58 o 
   5 -11   1      169.28      193.95     15.43 o 
   6 -11   1      159.99      153.73     11.78 o 
   7 -11   1       38.96       37.63      9.60 o 
   8 -11   1      398.57      427.63     23.54 o 
   9 -11   1      267.19      311.84     28.48 o 
  -8 -10   1     2325.25     2428.55     99.70 o 
  -7 -10   1      294.59      359.60     23.97 o 
  -6 -10   1      305.28      259.57     21.73 o 
  -5 -10   1      988.75     1037.73     37.94 o 
  -4 -10   1      148.11      157.77     12.65 o 
  -3 -10   1       20.68       15.40      6.29 o 
  -2 -10   1      988.72      993.10     26.64 o 
  -1 -10   1     1813.72     1871.91     39.55 o 
   0 -10   1      320.10      285.11     13.04 o 
   1 -10   1     3671.93     3672.42     63.27 o 
   2 -10   1     3690.54     3578.08     61.92 o 
   3 -10   1       79.90       91.56      8.22 o 
   4 -10   1     5924.38     5819.75     93.29 o 
   5 -10   1     5814.10     5578.08     91.38 o 
   6 -10   1       22.86       33.67      6.25 o 
   7 -10   1     3419.97     3539.63     64.31 o 
   8 -10   1      246.11      237.16     18.13 o 
   9 -10   1        0.06      -10.76      8.46 o 
  -9  -9   1     2590.15     2825.97     77.76 o 
  -8  -9   1     1176.18     1230.10     44.85 o 
  -7  -9   1     1080.22     1136.32     41.45 o 
  -6  -9   1     4826.29     4753.75    119.17 o 
  -5  -9   1      711.59      689.41     52.10 o 
  -4  -9   1      225.76      226.57     13.14 o 
  -3  -9   1      971.45     1002.46     26.60 o 
  -2  -9   1        0.28        7.52      6.25 o 
  -1  -9   1       15.29       22.59      7.37 o 
   0  -9   1      196.56      179.45     10.28 o 
   1  -9   1     1930.33     1982.86     38.22 o 
   2  -9   1      323.69      367.33     22.34 o 
   3  -9   1     2510.35     2488.81     45.57 o 
   4  -9   1     1051.80     1009.28     24.47 o 
   5  -9   1      352.65      377.67     14.51 o 
   6  -9   1     3203.88     3185.86     57.44 o 
   7  -9   1       14.46       21.22      6.56 o 
   8  -9   1     1795.70     1908.58     41.05 o 
   9  -9   1     2590.37     2737.78     91.98 o 
  10  -9   1        2.34        3.28     11.38 o 
  -9  -8   1      915.34      848.57     42.39 o 
  -8  -8   1     2574.53     2608.10     69.96 o 
  -7  -8   1      870.08      950.18     36.36 o 
  -6  -8   1      237.55      238.84     22.33 o 
  -5  -8   1    13488.92    13501.65    349.17 o 
  -4  -8   1     7775.40     8025.39    166.19 o 
  -3  -8   1      318.55      352.16     14.38 o 
  -2  -8   1     6739.97     6457.11    100.96 o 
  -1  -8   1     4342.39     4440.60     88.54 o 
   0  -8   1       21.97        9.84      4.24 o 
   1  -8   1     3055.78     3168.40     53.48 o 
   2  -8   1       14.02        5.60      3.45 o 
   3  -8   1        0.84        5.56      3.70 o 
   4  -8   1      105.59       95.08      7.72 o 
   5  -8   1     3551.49     3684.55     62.43 o 
   6  -8   1      100.13       96.86      8.51 o 
   7  -8   1     1128.79     1117.88     27.64 o 
   8  -8   1     2144.23     2210.45     44.75 o 
   9  -8   1      419.16      457.42     21.92 o 
  10  -8   1     2473.17     2661.40     92.74 o 
 -10  -7   1       52.15       41.07     15.75 o 
  -9  -7   1       12.54       20.41     10.60 o 
  -8  -7   1      127.04      135.85     17.12 o 
  -7  -7   1     1911.31     1870.59     53.32 o 
  -6  -7   1     2537.82     2616.18     64.94 o 
  -5  -7   1       75.34       82.28     15.44 o 
  -4  -7   1     4584.59     4703.00     77.58 o 
  -3  -7   1     9174.14     9266.02    138.93 o 
  -2  -7   1      152.20      138.10     16.17 o 
  -1  -7   1    21657.04    22200.24    547.44 o 
   0  -7   1    13096.68    13000.51    185.79 o 
   1  -7   1     2244.95     2439.10     42.03 o 
   2  -7   1     7178.88     6778.24    101.52 o 
   3  -7   1     4783.38     4684.20    111.45 o 
   4  -7   1       78.29       74.66      6.59 o 
   5  -7   1     1369.23     1359.20     28.71 o 
   6  -7   1      236.68      235.77     11.22 o 
   7  -7   1      121.51      118.54      9.47 o 
   8  -7   1       85.40       97.09      9.22 o 
   9  -7   1      242.17      276.17     17.56 o 
  10  -7   1       18.45       19.26     12.16 o 
 -10  -6   1     1758.47     1870.82     59.13 o 
  -9  -6   1       29.93       38.54     12.11 o 
  -8  -6   1       14.83       65.74     27.00 o 
  -7  -6   1      150.03      152.97     34.23 o 
  -6  -6   1     7795.30     7730.63    149.40 o 
  -5  -6   1     1704.19     1771.61     70.94 o 
  -4  -6   1      820.17      814.19     22.81 o 
  -3  -6   1     1201.82     1242.59     26.93 o 
  -2  -6   1     6255.54     6146.17     93.72 o 
  -1  -6   1     1362.99     1382.87     27.17 o 
   0  -6   1     2256.23     2180.45     37.38 o 
   1  -6   1    20885.74    20421.16    284.59 o 
   2  -6   1     1053.98     1060.68     21.67 o 
   3  -6   1     9276.77     9263.63    151.79 o 
   4  -6   1    11553.51    11277.24    162.83 o 
   5  -6   1       29.57       35.19      6.03 o 
   6  -6   1     2738.15     2671.58     47.71 o 
   7  -6   1     3357.35     3500.62     72.89 o 
   8  -6   1      965.81      961.48     34.01 o 
   9  -6   1      552.68      565.80     24.36 o 
  10  -6   1       11.20       18.65      8.65 o 
  11  -6   1       14.82        1.66     12.42 o 
 -10  -5   1     4837.00     4867.20    111.86 o 
  -9  -5   1     6062.74     6024.73    128.39 o 
  -8  -5   1       86.06       82.36     20.91 o 
  -7  -5   1     1488.56     1572.29     78.29 o 
  -6  -5   1     5119.48     5013.11    103.37 o 
  -5  -5   1      171.29      157.04      8.94 o 
  -4  -5   1      153.55      158.37      8.92 o 
  -3  -5   1       37.52       33.52      5.39 o 
  -2  -5   1     2884.98     3012.26     49.94 o 
  -1  -5   1     2029.26     1956.27     34.09 o 
   0  -5   1      311.79      285.62     12.49 o 
   1  -5   1     1469.94     1345.88     24.29 o 
   2  -5   1    35800.34    34726.25    617.68 o 
   3  -5   1     6195.01     5956.85     88.47 o 
   4  -5   1     1528.30     1500.20     28.63 o 
   5  -5   1    22878.09    23108.21    323.02 o 
   6  -5   1     6672.22     6840.36    125.36 o 
   7  -5   1      722.79      747.67     20.00 o 
   8  -5   1     2116.25     2202.78     74.25 o 
   9  -5   1      864.77      830.81     30.26 o 
  10  -5   1       73.43       75.16     12.19 o 
  11  -5   1      338.29      382.97     33.72 o 
 -10  -4   1      392.67      357.48     24.90 o 
  -9  -4   1     1167.53     1212.61     42.53 o 
  -8  -4   1     7160.15     6742.22    146.97 o 
  -7  -4   1      167.91      185.29     16.48 o 
  -6  -4   1     9125.36     8859.93    165.47 o 
  -5  -4   1     5819.28     5453.75     84.43 o 
  -4  -4   1      981.51     1064.14     22.60 o 
  -3  -4   1    15418.93    15532.73    219.64 o 
  -2  -4   1    12858.75    13292.81    188.00 o 
  -1  -4   1     6383.29     6576.74     95.76 o 
   0  -4   1     9695.52     9835.11    157.70 o 
   1  -4   1    10998.62    12088.69    197.20 o 
   2  -4   1    12804.14    13478.89    188.33 o 
   3  -4   1     8090.43     8297.22    119.21 o 
   4  -4   1     5325.34     5377.50     80.92 o 
   5  -4   1     1581.27     1642.13     35.24 o 
   6  -4   1    13787.88    13958.64    199.77 o 
   7  -4   1     7252.86     7459.86    127.85 o 
   8  -4   1      288.20      304.09     17.13 o 
   9  -4   1     3437.57     3631.05     81.09 o 
  10  -4   1     1337.81     1456.15     45.53 o 
  11  -4   1       65.60       72.37     13.73 o 
 -11  -3   1      242.46      259.69     38.64 o 
 -10  -3   1     1433.01     1405.18     47.69 o 
  -9  -3   1     1001.60      932.46     35.68 o 
  -8  -3   1     1734.42     1556.19     46.19 o 
  -7  -3   1     6371.98     6050.79    120.64 o 
  -6  -3   1     4494.29     4414.33    105.27 o 
  -5  -3   1     4129.03     4187.78     65.69 o 
  -4  -3   1    45224.14    42855.74    720.89 o 
  -3  -3   1    13819.95    13590.34    193.14 o 
  -2  -3   1     4966.94     5095.33     96.29 o 
  -1  -3   1    15712.74    15352.93    507.45 o 
   0  -3   1     4724.86     4699.04     67.51 o 
   1  -3   1     7924.73     8644.26    120.90 o 
   2  -3   1    15764.96    16043.91    221.98 o 
   3  -3   1        9.83        3.31      2.39 o 
   4  -3   1      243.16      285.54     29.22 o 
   5  -3   1      380.90      411.82     12.27 o 
   6  -3   1       26.29       24.95      4.49 o 
   7  -3   1     2193.20     2315.38     53.45 o 
   8  -3   1      486.33      518.53     22.39 o 
   9  -3   1      510.36      492.91     24.21 o 
  10  -3   1     4822.09     5117.95    165.18 o 
  11  -3   1     1934.75     2188.17     63.10 o 
 -11  -2   1      529.14      545.50     31.47 o 
 -10  -2   1        0.67       -8.97     13.55 o 
  -9  -2   1      207.72      203.59     19.88 o 
  -8  -2   1      230.26      208.40     21.30 o 
  -7  -2   1       27.92       31.78      7.93 o 
  -6  -2   1     3369.65     3235.92    135.58 o 
  -5  -2   1     3977.20     3849.51     77.16 o 
  -4  -2   1      474.20      428.30     19.98 o 
  -3  -2   1    47414.56    45745.86   1214.41 o 
  -2  -2   1    86127.91    75030.87   2835.12 o 
  -1  -2   1      100.39      114.40      5.17 o 
   0  -2   1    59607.77    52122.20   2102.10 o 
   1  -2   1    25383.54    25206.58    354.51 o 
   2  -2   1     1355.21     1425.55     23.40 o 
   3  -2   1    11144.43    11292.07    158.09 o 
   4  -2   1     7471.44     7531.71    113.89 o 
   5  -2   1      491.10      567.86     14.99 o 
   6  -2   1      585.51      618.86     15.48 o 
   7  -2   1      260.60      275.70     26.28 o 
   8  -2   1      187.12      170.95     14.89 o 
   9  -2   1     2516.50     2528.08     63.86 o 
  10  -2   1       71.85       80.13     25.89 o 
  11  -2   1      678.65      708.63     33.43 o 
 -11  -1   1      600.50      590.09     32.16 o 
 -10  -1   1      809.52      813.15     35.09 o 
  -9  -1   1       16.44        2.06     12.68 o 
  -8  -1   1     2767.38     2743.60     64.78 o 
  -7  -1   1       66.68       70.55      9.66 o 
  -6  -1   1       84.78       95.95     10.04 o 
  -5  -1   1        1.37        6.67      6.42 o 
  -4  -1   1      869.77      900.10     23.85 o 
  -3  -1   1       74.91       95.19      6.83 o 
  -2  -1   1     1836.61     1802.89     30.27 o 
  -1  -1   1    26729.13    25231.78    354.36 o 
   0  -1   1      926.23      922.82     17.24 o 
   1  -1   1    19394.70    18868.21    601.12 o 
   2  -1   1    23190.78    22895.00    319.00 o 
   3  -1   1      225.83      243.54     25.83 o 
   4  -1   1    23493.68    23454.38    326.80 o 
   5  -1   1    12725.82    12813.40    181.72 o 
   6  -1   1      738.94      760.75     16.76 o 
   7  -1   1     6505.60     6651.18    127.49 o 
   8  -1   1     3114.11     3068.00     70.98 o 
   9  -1   1     1176.98     1273.06     42.10 o 
  10  -1   1       34.36       43.53     11.59 o 
  11  -1   1       38.23       41.79     12.71 o 
 -11   0   1     1684.20     1712.24     55.68 o 
 -10   0   1      161.11      169.64     18.17 o 
  -9   0   1     5729.98     5852.75    121.22 o 
  -8   0   1     2662.18     2699.95     96.29 o 
  -7   0   1      207.73      224.72     22.66 o 
  -6   0   1     7361.62     7547.96    134.50 o 
  -5   0   1     1719.24     1727.98     30.19 o 
  -4   0   1       41.30       50.52      3.98 o 
  -3   0   1      927.49     1029.89     18.22 o 
  -2   0   1      319.24      368.44      7.92 o 
  -1   0   1       27.18       39.68      4.04 o 
   0   0   1        4.52       -2.65      1.77 o 
   1   0   1       71.54       84.43      2.93 o 
   2   0   1       54.88       87.30      6.98 o 
   3   0   1    14713.10    14727.90    286.49 o 
   4   0   1     2042.73     1995.92     42.43 o 
   5   0   1     2230.74     2112.35     46.67 o 
   6   0   1    13520.93    13310.27    233.16 o 
   7   0   1     1115.91     1096.08     50.06 o 
   8   0   1     3060.88     3188.01    133.28 o 
   9   0   1    10978.46    10684.48    202.99 o 
  10   0   1      502.74      486.41     33.07 o 
  11   0   1      683.69      724.99     45.33 o 
 -11   1   1      419.20      458.67     40.58 o 
 -10   1   1     1022.23     1125.89     40.41 o 
  -9   1   1       52.40       43.49     10.15 o 
  -8   1   1     3832.07     3919.05    195.04 o 
  -7   1   1     7319.39     7443.39    138.82 o 
  -6   1   1       25.24       56.07      5.31 o 
  -5   1   1    17424.50    18045.34    354.55 o 
  -4   1   1     6021.15     5723.87     93.95 o 
  -3   1   1     1161.76     1163.97     26.07 o 
  -2   1   1    13576.38     8244.28    785.76 o 
  -1   1   1    19729.79    19523.33    275.12 o 
   0   1   1     1455.59     1502.01     30.43 o 
   1   1   1        6.28       15.76      4.19 o 
   2   1   1     2428.21     2773.44     41.84 o 
   3   1   1     2648.50     2659.66     57.98 o 
   4   1   1    12268.08    12513.70    246.88 o 
   5   1   1     4923.40     4645.09     90.20 o 
   6   1   1       22.73       24.79      7.05 o 
   7   1   1    11958.88    11786.98    213.34 o 
   8   1   1     7475.02     6985.05    137.55 o 
   9   1   1      913.66      829.58     50.57 o 
  10   1   1     3857.78     3745.13    103.32 o 
  11   1   1     1710.10     1549.20     54.24 o 
 -11   2   1      279.48      248.58     32.91 o 
 -10   2   1        3.96        4.22      9.52 o 
  -9   2   1      338.88      351.63     20.32 o 
  -8   2   1     1700.38     1797.23     78.79 o 
  -7   2   1      258.57      265.19     17.51 o 
  -6   2   1     4695.30     4977.55     77.36 o 
  -5   2   1      598.01      579.59     14.79 o 
  -4   2   1     2765.90     2638.43     55.36 o 
  -3   2   1     5130.92     4767.08    106.23 o 
  -2   2   1     4479.31     4666.79     85.23 o 
  -1   2   1    32091.65    30371.64    532.48 o 
   0   2   1     4616.25     4638.05     66.08 o 
   1   2   1     6777.47     7122.55    100.94 o 
   2   2   1      123.35      110.38     12.06 o 
   3   2   1     8701.60     9207.97    149.21 o 
   4   2   1      149.13      186.32     11.61 o 
   5   2   1       45.11       37.08      9.61 o 
   6   2   1      435.42      436.42     20.06 o 
   7   2   1      812.66      761.86     29.05 o 
   8   2   1     1125.70     1130.65     38.17 o 
   9   2   1     3812.54     3463.86     82.79 o 
  10   2   1        5.25       42.59     19.16 o 
  11   2   1     2859.57     2688.95     77.21 o 
 -11   3   1     1279.55     1393.81     68.52 o 
 -10   3   1      987.30     1077.33     38.06 o 
  -9   3   1      249.25      245.61     17.87 o 
  -8   3   1       24.00       24.46      7.45 o 
  -7   3   1       92.95      105.03     15.21 o 
  -6   3   1      136.87      158.92      8.68 o 
  -5   3   1       10.53        9.82      3.39 o 
  -4   3   1     5209.73     5302.56    121.53 o 
  -3   3   1      112.78      151.75     18.20 o 
  -2   3   1     4682.77     4129.09     61.27 o 
  -1   3   1    14583.92    14629.73    202.71 o 
   0   3   1    10567.23    10672.80    149.02 o 
   1   3   1     6056.09     5791.44     84.25 o 
   2   3   1     2866.51     2909.08     46.63 o 
   3   3   1     4728.62     4723.42     73.00 o 
   4   3   1     2018.53     1883.06     34.68 o 
   5   3   1      512.31      596.24     22.75 o 
   6   3   1     2489.59     2436.99     58.45 o 
   7   3   1     1383.61     1337.70     41.23 o 
   8   3   1      152.27      132.88     15.33 o 
   9   3   1       80.43       75.19     13.37 o 
  10   3   1      258.05      283.78     29.53 o 
  11   3   1       15.79       -3.45     17.34 o 
 -11   4   1      512.36      567.55     41.68 o 
 -10   4   1     4685.08     5061.61    134.95 o 
  -9   4   1     2675.53     2799.19     65.38 o 
  -8   4   1      727.48      727.20     25.85 o 
  -7   4   1     3591.51     3676.02     61.81 o 
  -6   4   1     2384.67     2360.01     42.37 o 
  -5   4   1      495.09      528.69     14.80 o 
  -4   4   1      849.43      920.35     19.91 o 
  -3   4   1      558.24      682.71     15.47 o 
  -2   4   1     3063.12     3318.02     51.41 o 
  -1   4   1       46.62       38.09      5.76 o 
   0   4   1     5009.90     4966.90     73.34 o 
   1   4   1      605.45      706.70     50.07 o 
   2   4   1    29945.01    29873.54    416.51 o 
   3   4   1     5876.40     5655.41     86.43 o 
   4   4   1     1548.59     1774.02     33.38 o 
   5   4   1    12184.31    11970.78    215.05 o 
   6   4   1     3067.59     3057.82     84.08 o 
   7   4   1      258.11      254.31     18.86 o 
   8   4   1     1457.19     1420.99     74.81 o 
   9   4   1       11.03       14.29      9.12 o 
  10   4   1      137.63      130.52     17.96 o 
 -11   5   1     1854.56     2017.81     83.46 o 
 -10   5   1      353.73      321.52     29.82 o 
  -9   5   1     2071.04     2147.45     53.95 o 
  -8   5   1     5497.90     5703.39    111.18 o 
  -7   5   1      279.23      317.98     13.05 o 
  -6   5   1     4196.48     4216.42     68.75 o 
  -5   5   1     7356.34     7368.16    110.27 o 
  -4   5   1      175.80      173.19     13.91 o 
  -3   5   1     2204.41     1971.77     34.63 o 
  -2   5   1     5074.79     5232.80     78.58 o 
  -1   5   1        0.18       13.01     11.68 o 
   0   5   1      167.03      176.94      7.95 o 
   1   5   1      193.21      198.17     11.97 o 
   2   5   1        2.56        2.88      3.22 o 
   3   5   1      794.25      827.32     21.12 o 
   4   5   1     2498.87     2521.01     45.35 o 
   5   5   1       20.78       28.75      7.91 o 
   6   5   1    10599.73    10541.35    195.67 o 
   7   5   1     3760.26     3839.40     87.10 o 
   8   5   1       17.84       20.53     15.20 o 
   9   5   1     2706.80     2748.52    109.41 o 
  10   5   1     3208.60     3150.94     83.04 o 
 -11   6   1      333.33      339.12     31.82 o 
 -10   6   1     1489.33     1580.08     67.18 o 
  -9   6   1      943.22      995.72     32.97 o 
  -8   6   1     2757.83     2887.47    104.48 o 
  -7   6   1     6662.61     6732.05    105.17 o 
  -6   6   1     3457.28     3463.31     59.20 o 
  -5   6   1     1863.30     1915.24     48.36 o 
  -4   6   1    15452.57    15134.25    215.47 o 
  -3   6   1     4584.33     4357.03     68.47 o 
  -2   6   1       40.12       23.47      3.74 o 
  -1   6   1     3712.56     3501.54     56.08 o 
   0   6   1        3.39       19.24     15.64 o 
   1   6   1     3068.29     3211.34     53.08 o 
   2   6   1     3989.01     4231.24     68.73 o 
   3   6   1     2414.79     2573.49     46.76 o 
   4   6   1     1067.89     1013.37     24.51 o 
   5   6   1      144.78      169.35     15.48 o 
   6   6   1     1128.58     1153.78     38.29 o 
   7   6   1      878.70      891.55     34.31 o 
   8   6   1     1536.34     1507.38     48.51 o 
   9   6   1      440.90      449.07     34.37 o 
  10   6   1     2641.28     2730.02     76.43 o 
 -10   7   1       94.63       96.17     19.04 o 
  -9   7   1       28.19       16.30      7.40 o 
  -8   7   1      117.80      121.04     10.41 o 
  -7   7   1      197.43      184.60     20.40 o 
  -6   7   1     5001.03     5142.48     84.96 o 
  -5   7   1     3948.05     3952.80     65.62 o 
  -4   7   1     1334.75     1314.66     27.82 o 
  -3   7   1    13740.55    13607.91    195.04 o 
  -2   7   1     7882.47     7610.44    113.54 o 
  -1   7   1     1528.74     1633.22     31.59 o 
   0   7   1    13414.51    13062.62    187.78 o 
   1   7   1     4322.97     4073.75     66.38 o 
   2   7   1     1559.04     1557.58     32.61 o 
   3   7   1     6477.04     6543.83    102.98 o 
   4   7   1     1936.43     1945.78     39.64 o 
   5   7   1      575.41      652.79     27.39 o 
   6   7   1       54.99       49.52     10.55 o 
   7   7   1      107.32      124.32     15.55 o 
   8   7   1      329.75      339.24     24.02 o 
   9   7   1      977.40     1026.87     41.93 o 
 -10   8   1     1323.67     1455.57     64.33 o 
  -9   8   1      375.54      373.38     28.85 o 
  -8   8   1      188.72      194.16     12.45 o 
  -7   8   1      388.74      406.20     16.18 o 
  -6   8   1        3.73        5.18      9.36 o 
  -5   8   1       12.42        5.11      4.55 o 
  -4   8   1      945.95      909.68     22.54 o 
  -3   8   1      101.97      112.12     13.05 o 
  -2   8   1     1531.17     1452.38     30.02 o 
  -1   8   1     9989.25    10371.85    152.61 o 
   0   8   1     1225.46     1351.54     28.97 o 
   1   8   1    10778.22    10873.59    160.38 o 
   2   8   1    10059.66    10314.72    154.56 o 
   3   8   1      551.84      563.18     18.76 o 
   4   8   1     7092.78     7287.34    115.58 o 
   5   8   1     7057.63     7181.63    142.77 o 
   6   8   1       76.06       92.37     13.43 o 
   7   8   1     3542.95     3415.33     83.29 o 
   8   8   1     1514.45     1519.37     50.57 o 
   9   8   1       18.84       15.21     19.13 o 
 -10   9   1       24.53       34.95     14.42 o 
  -9   9   1     4321.64     4500.00    138.07 o 
  -8   9   1     3107.25     3222.22     63.41 o 
  -7   9   1        1.48        5.41      5.32 o 
  -6   9   1     4090.31     3982.49     69.85 o 
  -5   9   1      696.52      689.37     20.35 o 
  -4   9   1        2.33       -0.41      3.91 o 
  -3   9   1       15.16       12.04      4.60 o 
  -2   9   1       38.09       60.65     14.30 o 
  -1   9   1       88.03       80.16      7.76 o 
   0   9   1     2950.20     2850.73     51.83 o 
   1   9   1     1661.73     1832.64     68.11 o 
   2   9   1     1187.02     1275.87     30.98 o 
   3   9   1    10015.63     9963.84    152.76 o 
   4   9   1      750.84      775.41     23.82 o 
   5   9   1     2280.86     2219.20     60.18 o 
   6   9   1     3357.39     3370.25     81.99 o 
   7   9   1      845.44      916.71     37.63 o 
   8   9   1     3189.40     3241.10     83.98 o 
  -9  10   1       14.35       13.03     12.12 o 
  -8  10   1     2227.81     2275.58     47.98 o 
  -7  10   1     5489.92     5513.19     92.57 o 
  -6  10   1      139.56      129.34     10.73 o 
  -5  10   1     7067.89     6744.85    107.54 o 
  -4  10   1     8036.51     7812.32    121.43 o 
  -3  10   1        2.19       -0.85      4.45 o 
  -2  10   1     7298.99     7384.22    115.26 o 
  -1  10   1     1491.37     1520.22     33.60 o 
   0  10   1      477.44      504.63     18.05 o 
   1  10   1      415.45      442.65     17.26 o 
   2  10   1      169.32      151.53     12.00 o 
   3  10   1      185.97      190.73     20.27 o 
   4  10   1     3674.64     3503.22     83.38 o 
   5  10   1     3096.12     3169.58     78.71 o 
   6  10   1       66.31       71.78     13.26 o 
   7  10   1     3030.44     2961.57     78.35 o 
   8  10   1     1814.03     1926.21     60.96 o 
  -9  11   1     1075.63     1193.33     66.20 o 
  -8  11   1      288.04      294.66     21.18 o 
  -7  11   1      344.83      386.59     17.23 o 
  -6  11   1     4385.55     4217.25     74.83 o 
  -5  11   1     1433.10     1404.23     33.50 o 
  -4  11   1     2858.22     2752.89     53.05 o 
  -3  11   1     7116.12     7236.82    115.09 o 
  -2  11   1     2213.18     2194.50     44.87 o 
  -1  11   1     6079.38     6010.63     98.34 o 
   0  11   1     5764.14     5699.35     94.63 o 
   1  11   1      784.62      776.55     24.16 o 
   2  11   1     1889.42     1893.52     42.82 o 
   3  11   1      633.71      648.88     24.04 o 
   4  11   1        5.47       -5.99      7.87 o 
   5  11   1        4.17        7.72     10.14 o 
   6  11   1        5.02        5.95      9.04 o 
   7  11   1        0.86       12.60     10.32 o 
  -8  12   1      137.65      141.99     26.87 o 
  -7  12   1      227.03      225.69     14.69 o 
  -6  12   1      294.14      318.09     26.32 o 
  -5  12   1     4153.61     4058.72     73.41 o 
  -4  12   1     2106.49     2145.73     45.58 o 
  -3  12   1       47.61       34.90      7.52 o 
  -2  12   1     6368.68     6393.99    105.15 o 
  -1  12   1     4701.65     4762.83     82.97 o 
   0  12   1      400.28      423.11     18.31 o 
   1  12   1     4453.32     4635.28    101.25 o 
   2  12   1     2123.71     2194.86     49.02 o 
   3  12   1      575.21      550.21     22.54 o 
   4  12   1     3089.89     3032.65     79.17 o 
   5  12   1      474.77      471.43     30.19 o 
   6  12   1      332.25      347.38     26.02 o 
  -7  13   1      278.83      218.35     33.12 o 
  -6  13   1      438.77      397.78     26.07 o 
  -5  13   1        0.26        0.32      6.66 o 
  -4  13   1      266.71      272.32     15.45 o 
  -3  13   1      320.61      332.86     16.93 o 
  -2  13   1        8.59        4.17      6.13 o 
  -1  13   1     2370.58     2341.23     50.34 o 
   0  13   1     2530.86     2619.18     54.91 o 
   1  13   1       29.20       40.85     11.10 o 
   2  13   1     5684.04     5630.97    100.03 o 
   3  13   1     5579.62     5545.76     99.67 o 
   4  13   1        9.03        4.26      9.99 o 
   5  13   1     3358.32     3432.82     89.28 o 
  -6  14   1      999.75      889.42     64.92 o 
  -5  14   1      532.93      526.44     21.55 o 
  -4  14   1       35.77       25.60      7.84 o 
  -3  14   1      164.69      150.72     13.25 o 
  -2  14   1        3.07        2.16      6.68 o 
  -1  14   1        2.22        2.93      7.40 o 
   0  14   1      147.90      144.99     13.84 o 
   1  14   1      349.42      388.29     20.56 o 
   2  14   1      204.11      214.84     17.49 o 
   3  14   1     1384.15     1332.54     49.52 o 
   4  14   1     2042.90     2108.69     66.02 o 
  -5  15   1        1.51       -5.58      8.18 o 
  -4  15   1     3044.99     3143.32     64.46 o 
  -3  15   1      875.67      877.02     28.97 o 
  -2  15   1       62.27       60.97     10.40 o 
  -1  15   1      198.48      229.53     17.44 o 
   0  15   1       70.02       61.06     13.56 o 
   1  15   1        0.25       -6.84      7.42 o 
   2  15   1        3.61        1.22      8.48 o 
  -1  16   1       27.76       21.86      9.21 o 
  -2 -16   2      109.10       98.28     13.52 o 
  -1 -16   2      860.47      839.28     30.60 o 
   0 -16   2     1073.46     1025.81     33.66 o 
   1 -16   2       10.11       -5.85      9.53 o 
   2 -16   2     1046.18     1046.55     41.39 o 
   3 -16   2     2273.40     2349.45     67.82 o 
   4 -16   2       32.01       19.66     19.11 o 
  -4 -15   2       22.16       19.63     11.66 o 
  -3 -15   2     1008.73     1022.67     33.40 o 
  -2 -15   2      977.57      985.51     32.74 o 
  -1 -15   2      144.65      129.95     13.99 o 
   0 -15   2      184.24      193.38     16.25 o 
   1 -15   2      281.30      301.58     24.13 o 
   2 -15   2      275.17      229.61     20.96 o 
   3 -15   2      560.86      524.10     28.74 o 
   4 -15   2     1695.49     1698.42     53.47 o 
   5 -15   2      585.40      580.49     56.82 o 
   6 -15   2     1034.54     1013.02     40.41 o 
  -5 -14   2       36.10       51.72     14.29 o 
  -4 -14   2     2072.38     1959.17    104.70 o 
  -3 -14   2     1341.94     1336.93     37.59 o 
  -2 -14   2     1325.90     1320.01     36.61 o 
  -1 -14   2     2441.29     2510.66     54.47 o 
   0 -14   2       55.23       55.24     16.54 o 
   1 -14   2     1186.30     1258.06     42.84 o 
   2 -14   2      539.76      616.09     22.49 o 
   3 -14   2      363.33      364.25     23.17 o 
   4 -14   2      350.96      335.76     46.18 o 
   5 -14   2        0.44       -4.06      7.59 o 
   6 -14   2      710.04      648.15     30.84 o 
   7 -14   2      113.75      128.90     16.44 o 
  -6 -13   2      299.68      269.34     24.11 o 
  -5 -13   2      919.48      942.73     39.52 o 
  -4 -13   2        0.29       -2.81     19.71 o 
  -3 -13   2     2011.46     2118.19     48.47 o 
  -2 -13   2     4500.71     4272.30     78.61 o 
  -1 -13   2       51.32       49.92      8.54 o 
   0 -13   2     3401.88     3405.87     65.02 o 
   1 -13   2     8444.47     8552.41    135.30 o 
   2 -13   2      586.86      575.23     26.11 o 
   3 -13   2     1825.51     1860.87     41.19 o 
   4 -13   2      639.36      566.26     26.61 o 
   5 -13   2      196.88      174.28     18.62 o 
   6 -13   2      444.69      445.80     25.21 o 
   7 -13   2       27.24       38.57     10.97 o 
   8 -13   2      294.76      289.01     24.28 o 
  -7 -12   2     1550.96     1568.79     55.63 o 
  -6 -12   2      107.56       91.53     15.37 o 
  -5 -12   2       32.55       40.18     11.82 o 
  -4 -12   2       16.20       16.35      9.74 o 
  -3 -12   2       87.33       88.90     12.51 o 
  -2 -12   2      609.27      569.34     21.15 o 
  -1 -12   2      893.68      894.43     26.42 o 
   0 -12   2     1098.23     1089.39     36.08 o 
   1 -12   2     2755.60     2718.48     52.57 o 
   2 -12   2     9031.60     9030.62    139.35 o 
   3 -12   2      583.95      574.65     19.31 o 
   4 -12   2     3244.53     3243.70     67.51 o 
   5 -12   2     6066.91     5617.69    117.57 o 
   6 -12   2       28.45       22.61      8.84 o 
   7 -12   2     1283.81     1247.80     41.42 o 
   8 -12   2     1212.76     1245.25     42.09 o 
  -8 -11   2     3075.88     2989.08     80.28 o 
  -7 -11   2      287.88      334.30     24.66 o 
  -6 -11   2     2187.97     2161.38     61.71 o 
  -5 -11   2      957.75      911.15     50.30 o 
  -4 -11   2        3.37       -0.43      8.69 o 
  -3 -11   2     1395.88     1410.34     35.12 o 
  -2 -11   2       28.15       47.21     12.41 o 
  -1 -11   2       63.43       64.44      8.36 o 
   0 -11   2       59.47       76.98     11.02 o 
   1 -11   2     1541.99     1517.55     33.82 o 
   2 -11   2       11.99       21.78      6.63 o 
   3 -11   2      454.48      417.32     19.18 o 
   4 -11   2     1801.51     1678.65     36.09 o 
   5 -11   2     1188.80     1208.77     29.43 o 
   6 -11   2     3735.50     3607.42     82.17 o 
   7 -11   2      171.57      155.01     25.79 o 
   8 -11   2     1215.73     1263.46     41.66 o 
   9 -11   2     1943.72     2046.57     78.15 o 
  -8 -10   2     4526.46     4688.25    124.26 o 
  -7 -10   2     5762.56     5727.27    207.74 o 
  -6 -10   2       58.20       43.16     14.70 o 
  -5 -10   2     3978.14     4020.14     91.44 o 
  -4 -10   2    11277.83    11163.04    170.07 o 
  -3 -10   2      747.55      735.55     22.96 o 
  -2 -10   2     4305.36     4348.26     74.83 o 
  -1 -10   2     3841.26     3950.31     68.42 o 
   0 -10   2     1222.78     1221.18     28.60 o 
   1 -10   2     3806.68     3807.29     80.07 o 
   2 -10   2        9.48       18.77      5.26 o 
   3 -10   2      623.89      576.22     17.66 o 
   4 -10   2      393.11      361.12     14.13 o 
   5 -10   2      770.13      718.30     20.92 o 
   6 -10   2       15.56       14.03      5.40 o 
   7 -10   2     1595.94     1607.33     46.03 o 
   8 -10   2     2278.92     2286.03     59.30 o 
   9 -10   2       44.32       38.98     14.51 o 
  10 -10   2     1834.85     1914.26     76.54 o 
  -9  -9   2      690.96      672.16     33.91 o 
  -8  -9   2      235.72      220.15     21.09 o 
  -7  -9   2      448.01      459.38     25.73 o 
  -6  -9   2     3198.25     3264.22     78.49 o 
  -5  -9   2     1586.14     1609.88     47.51 o 
  -4  -9   2     5173.81     5296.39     88.26 o 
  -3  -9   2    13696.83    14002.26    205.94 o 
  -2  -9   2      456.19      439.48     28.60 o 
  -1  -9   2     7195.57     7110.82    110.00 o 
   0  -9   2    17977.81    17925.33    255.39 o 
   1  -9   2      734.50      737.46     19.47 o 
   2  -9   2     4492.89     4554.86     83.28 o 
   3  -9   2     7675.89     7354.65    111.93 o 
   4  -9   2     3093.79     3042.04     53.42 o 
   5  -9   2      217.26      194.55     12.83 o 
   6  -9   2      726.76      737.17     21.03 o 
   7  -9   2        0.87        1.98      5.73 o 
   8  -9   2     1397.31     1410.59     41.99 o 
   9  -9   2      901.12      933.07     47.59 o 
  10  -9   2      100.05      104.16     21.52 o 
  -9  -8   2      162.63      153.49     26.77 o 
  -8  -8   2      242.67      213.35     20.28 o 
  -7  -8   2      394.16      380.96     22.84 o 
  -6  -8   2        0.30       -6.33      6.68 o 
  -5  -8   2     1277.17     1301.64     40.62 o 
  -4  -8   2      438.90      510.72     48.16 o 
  -3  -8   2      212.09      230.20     11.70 o 
  -2  -8   2    10178.67    10081.66    149.82 o 
  -1  -8   2     5354.45     5371.22     84.74 o 
   0  -8   2      791.84      731.12     18.70 o 
   1  -8   2    26995.52    26934.02    375.35 o 
   2  -8   2     2112.86     1831.12     34.35 o 
   3  -8   2      161.98      126.94      8.08 o 
   4  -8   2    11565.31    11591.27    168.95 o 
   5  -8   2     3200.33     3153.83     54.75 o 
   6  -8   2      132.98      145.18      9.98 o 
   7  -8   2     2573.36     2589.96     48.80 o 
   8  -8   2      634.30      680.85     26.55 o 
   9  -8   2      153.94      146.82     20.86 o 
  10  -8   2      278.68      281.07     30.49 o 
 -10  -7   2     2138.57     2215.97     65.95 o 
  -9  -7   2     3910.20     3981.29    100.59 o 
  -8  -7   2        8.77       13.48     14.15 o 
  -7  -7   2     1960.63     1872.08     53.07 o 
  -6  -7   2     6127.26     6094.44    128.31 o 
  -5  -7   2      215.02      203.92     16.00 o 
  -4  -7   2        1.28       64.39     43.06 o 
  -3  -7   2       15.06       41.40      9.78 o 
  -2  -7   2      316.60      302.36     12.00 o 
  -1  -7   2    10107.18    10097.53    147.44 o 
   0  -7   2     7444.16     7228.85    107.28 o 
   1  -7   2       70.95       96.70      6.44 o 
   2  -7   2     7386.24     6759.89    100.82 o 
   3  -7   2    27000.91    27208.06    377.91 o 
   4  -7   2      770.38      756.97     18.76 o 
   5  -7   2     7480.75     7702.04    116.12 o 
   6  -7   2     4035.02     4097.13     67.94 o 
   7  -7   2      253.67      276.58     12.85 o 
   8  -7   2     1708.81     1799.21     46.25 o 
   9  -7   2     1886.84     1944.53     73.61 o 
  10  -7   2      588.55      631.34     40.64 o 
 -10  -6   2     1320.08     1351.04     62.96 o 
  -9  -6   2      490.18      497.62     35.44 o 
  -8  -6   2     5246.97     5319.62    268.27 o 
  -7  -6   2     4289.90     4062.10     90.35 o 
  -6  -6   2    10932.05    11001.18    202.42 o 
  -5  -6   2    10755.81    10902.82    161.52 o 
  -4  -6   2     2473.51     2724.91     48.70 o 
  -3  -6   2     2371.37     2496.14     44.59 o 
  -2  -6   2     5376.52     5506.13     84.97 o 
  -1  -6   2      587.81      588.37     19.57 o 
   0  -6   2        0.02        6.06      5.25 o 
   1  -6   2     4229.45     4446.51     67.81 o 
   2  -6   2     2353.54     2552.30     42.28 o 
   3  -6   2    10539.89    10892.46    156.24 o 
   4  -6   2    11397.68    11448.07    164.77 o 
   5  -6   2      194.03      195.77      9.41 o 
   6  -6   2     4220.76     4171.83     68.09 o 
   7  -6   2     7495.82     7626.06    116.47 o 
   8  -6   2      164.77      188.41     14.57 o 
   9  -6   2     4410.75     4615.50     96.64 o 
  10  -6   2     2215.25     2478.77     90.30 o 
  11  -6   2      832.63      899.94     51.98 o 
 -10  -5   2      673.13      704.24     33.40 o 
  -9  -5   2     1751.82     1758.88     53.30 o 
  -8  -5   2      120.55      126.09     15.08 o 
  -7  -5   2     8589.80     8549.73    163.92 o 
  -6  -5   2     8558.72     8811.77    185.70 o 
  -5  -5   2      678.15      653.61     17.65 o 
  -4  -5   2    15379.08    15581.68    222.77 o 
  -3  -5   2    13961.15    14107.98    201.34 o 
  -2  -5   2      132.57      190.76     37.98 o 
  -1  -5   2     8000.83     7948.40    141.68 o 
   0  -5   2     5840.89     5587.86    102.74 o 
   1  -5   2      809.41      868.50     17.23 o 
   2  -5   2     1853.36     1790.56     30.82 o 
   3  -5   2     1675.83     1846.80     32.16 o 
   4  -5   2       99.29      115.67      8.13 o 
   5  -5   2     1468.18     1483.42     30.09 o 
   6  -5   2       54.82       63.73      6.40 o 
   7  -5   2      599.56      604.85     17.53 o 
   8  -5   2     5089.76     5193.10    103.68 o 
   9  -5   2      129.17      127.20     14.12 o 
  10  -5   2     2107.71     2185.07     58.33 o 
  11  -5   2     6256.23     7005.94    203.24 o 
 -11  -4   2     1078.83     1085.50     73.09 o 
 -10  -4   2        4.79        9.25      9.61 o 
  -9  -4   2      376.57      341.75     22.79 o 
  -8  -4   2        2.71       53.15     40.47 o 
  -7  -4   2      195.44      216.79     23.79 o 
  -6  -4   2      370.19      346.94     18.75 o 
  -5  -4   2    17278.10    16892.94    239.72 o 
  -4  -4   2     6689.62     6687.80    100.45 o 
  -3  -4   2     9743.03     9545.03    138.15 o 
  -2  -4   2    33478.29    31553.20    487.54 o 
  -1  -4   2     2995.45     3006.52     50.47 o 
   0  -4   2     7862.86     7458.69    147.13 o 
   1  -4   2    38653.82    36866.45    520.71 o 
   2  -4   2      108.40       93.19      6.89 o 
   3  -4   2     3312.92     3352.76     52.00 o 
   4  -4   2     4273.91     4448.16     67.98 o 
   5  -4   2      576.41      556.74     14.83 o 
   6  -4   2      423.60      452.82     14.06 o 
   7  -4   2       12.76       13.11      4.46 o 
   8  -4   2       58.47       54.10      9.40 o 
   9  -4   2     1975.58     2090.44     54.87 o 
  10  -4   2     3638.18     3858.31     88.78 o 
  11  -4   2       53.49       75.14     20.32 o 
 -11  -3   2     1378.38     1477.69     80.66 o 
 -10  -3   2     2324.21     2001.68     58.38 o 
  -9  -3   2       23.07       23.21     12.41 o 
  -8  -3   2      854.42      829.16     31.43 o 
  -7  -3   2      891.72      851.55     52.69 o 
  -6  -3   2      228.17      220.49     27.41 o 
  -5  -3   2      599.93      603.94     15.02 o 
  -4  -3   2      110.19      123.05      6.84 o 
  -3  -3   2     1974.87     2000.50     34.25 o 
  -2  -3   2      120.60      151.93     11.93 o 
  -1  -3   2     1955.38     1724.43     28.21 o 
   0  -3   2    15578.34    15376.86    214.95 o 
   1  -3   2    44901.58    43211.94    603.54 o 
   2  -3   2    12928.76    12686.62    176.68 o 
   3  -3   2     5299.17     5384.77     78.90 o 
   4  -3   2    11763.53    12093.77    170.99 o 
   5  -3   2    18295.95    18212.47    255.12 o 
   6  -3   2     4831.56     4887.65     76.09 o 
   7  -3   2      625.55      590.87     22.44 o 
   8  -3   2     1253.90     1226.85     83.67 o 
   9  -3   2      752.71      793.12     31.40 o 
  10  -3   2      525.26      546.33     27.74 o 
  11  -3   2      760.35      806.80     35.91 o 
 -11  -2   2     2583.71     2474.78    106.96 o 
 -10  -2   2       38.55       42.79     19.15 o 
  -9  -2   2     3885.23     3647.85    152.18 o 
  -8  -2   2     4435.76     4266.51    158.75 o 
  -7  -2   2      392.98      360.74     18.75 o 
  -6  -2   2     1309.26     1211.09     33.76 o 
  -5  -2   2      467.46      496.62     12.83 o 
  -4  -2   2        3.66        9.83      2.83 o 
  -3  -2   2     5300.06     5457.10    113.19 o 
  -2  -2   2     1744.20     1880.30     30.28 o 
  -1  -2   2      337.92      348.38      8.45 o 
   0  -2   2      115.40      110.98      9.16 o 
   1  -2   2      411.37      396.58      7.61 o 
   2  -2   2     3937.53     4248.36     74.88 o 
   3  -2   2     3193.08     3156.99     48.09 o 
   4  -2   2    11396.49    11583.10    163.54 o 
   5  -2   2     2430.34     2474.89     41.26 o 
   6  -2   2    14112.91    14606.92    207.60 o 
   7  -2   2     3168.31     3104.79     67.92 o 
   8  -2   2        5.94        9.91      7.31 o 
   9  -2   2     7087.71     7272.94    144.73 o 
  10  -2   2     1334.38     1436.48     47.56 o 
  11  -2   2      680.93      642.76     32.77 o 
 -11  -1   2      538.37      603.93     49.03 o 
 -10  -1   2     1005.91     1073.24     40.20 o 
  -9  -1   2      770.22      726.86     46.12 o 
  -8  -1   2     4126.54     3894.92     83.39 o 
  -7  -1   2     7557.26     7543.01    324.64 o 
  -6  -1   2      167.34      150.63      8.41 o 
  -5  -1   2     8034.71     7677.33    137.43 o 
  -4  -1   2    18867.01    18487.17    445.55 o 
  -3  -1   2      779.53      818.97     23.87 o 
  -2  -1   2     1268.48     1156.62     31.80 o 
  -1  -1   2    12541.69    12361.86    173.85 o 
   0  -1   2     1546.51     1676.21     24.89 o 
   1  -1   2     1349.11     1343.65     32.91 o 
   2  -1   2     3941.32     4178.52     60.71 o 
   3  -1   2     1675.80     1651.09     27.53 o 
   4  -1   2     2823.69     2811.89     54.04 o 
   5  -1   2     6750.70     6821.37    107.02 o 
   6  -1   2     1273.23     1288.68     35.33 o 
   7  -1   2     5727.85     5520.17    109.62 o 
   8  -1   2     8883.24     9157.44    173.32 o 
   9  -1   2       97.67       84.07     25.68 o 
  10  -1   2     1544.64     1686.59     52.74 o 
  11  -1   2     1434.14     1333.23     48.91 o 
 -11   0   2       62.33       66.21     22.37 o 
 -10   0   2      279.62      258.11     21.66 o 
  -9   0   2      175.00      173.00     22.70 o 
  -8   0   2     1212.57     1196.18     52.29 o 
  -7   0   2        4.85       20.17     10.34 o 
  -6   0   2     1823.39     1856.84     34.62 o 
  -5   0   2       48.26       37.49      4.12 o 
  -4   0   2     8693.81     8852.36    169.22 o 
  -3   0   2    13022.89    12502.56    173.90 o 
  -2   0   2     1230.55     1341.81     21.33 o 
  -1   0   2      320.64      375.76     21.44 o 
   0   0   2    20695.73    16708.95    410.03 o 
   1   0   2     5383.91     5500.87    129.45 o 
   2   0   2     5992.36     6153.26    164.42 o 
   3   0   2     5560.52     5763.22    145.99 o 
   4   0   2     1308.63     1305.96     31.85 o 
   5   0   2        2.75       16.55     10.08 o 
   6   0   2     1228.52     1251.88     38.82 o 
   7   0   2      576.78      588.85     36.44 o 
   8   0   2     1819.29     1758.85     50.03 o 
   9   0   2     2645.47     2606.22     68.21 o 
  10   0   2      478.33      477.45     27.68 o 
  11   0   2     1319.92     1271.49     47.94 o 
 -11   1   2      774.16      779.07     52.17 o 
 -10   1   2     1315.57     1373.43     44.91 o 
  -9   1   2       37.26       22.88      9.53 o 
  -8   1   2      403.91      416.99     40.55 o 
  -7   1   2        0.19        7.89      5.67 o 
  -6   1   2        6.12        8.46      3.56 o 
  -5   1   2        5.03       10.47      4.04 o 
  -4   1   2     1882.80     1749.90     30.09 o 
  -3   1   2      249.84      261.16      9.01 o 
  -2   1   2    11875.22    11707.54    163.49 o 
  -1   1   2     5903.52     5840.83     82.50 o 
   0   1   2     1618.63     1651.19     32.86 o 
   1   1   2     8727.00     8639.26    164.51 o 
   2   1   2     1376.63     1341.96     22.89 o 
   3   1   2      233.76      173.41     11.22 o 
   4   1   2    10090.35     9931.99    215.23 o 
   5   1   2      935.89     1031.13     56.80 o 
   6   1   2     3083.46     3048.99     76.92 o 
   7   1   2     2251.48     2246.75     55.89 o 
   8   1   2       44.73       49.38     13.74 o 
   9   1   2      372.03      353.48     34.55 o 
  10   1   2       13.60       19.07      9.97 o 
  11   1   2       73.95       50.23     14.30 o 
 -11   2   2       30.99       31.14     16.67 o 
 -10   2   2     3286.93     3523.32    121.81 o 
  -9   2   2     6051.56     6441.98    127.76 o 
  -8   2   2      277.07      274.26     16.75 o 
  -7   2   2     1117.35     1154.99     25.63 o 
  -6   2   2    11345.01    11431.14    212.44 o 
  -5   2   2      819.71      762.25     38.77 o 
  -4   2   2      399.49      451.68     19.67 o 
  -3   2   2      150.74      175.25      7.83 o 
  -2   2   2      453.94      469.39     10.24 o 
  -1   2   2     3394.25     3290.53     48.50 o 
   0   2   2    14825.16    14959.85    208.03 o 
   1   2   2        2.06        4.96      2.30 o 
   2   2   2    12913.02    12931.54    205.02 o 
   3   2   2    17489.77    17091.69    241.15 o 
   4   2   2      128.04      154.37      6.13 o 
   5   2   2     5750.83     5581.05    108.15 o 
   6   2   2     3297.11     3192.08     70.72 o 
   7   2   2      226.81      222.32     25.62 o 
   8   2   2     3345.21     3195.04     76.31 o 
   9   2   2      554.37      529.47     27.08 o 
  10   2   2      322.28      294.37     36.49 o 
  11   2   2       46.69       49.54     14.09 o 
 -11   3   2     2201.17     2102.58     87.79 o 
 -10   3   2     1547.30     1567.81     69.59 o 
  -9   3   2      913.54      931.95     32.20 o 
  -8   3   2     7338.69     7446.17    139.93 o 
  -7   3   2     3581.12     3597.25    149.53 o 
  -6   3   2     3839.70     3758.50    120.28 o 
  -5   3   2     4606.63     3925.73    210.95 o 
  -4   3   2     1753.70     1767.25     45.52 o 
  -3   3   2     1094.17     1004.06     19.52 o 
  -2   3   2     8427.23     8496.84    120.68 o 
  -1   3   2      318.40      346.75     13.01 o 
   0   3   2     1073.52     1163.75     20.98 o 
   1   3   2      306.25      326.65     21.24 o 
   2   3   2     2807.20     3075.45     49.27 o 
   3   3   2     3805.94     3896.14     61.44 o 
   4   3   2     7589.60     7341.33    212.49 o 
   5   3   2       47.21       62.32      9.33 o 
   6   3   2     4627.35     4531.60     94.68 o 
   7   3   2     5546.77     5460.90    112.81 o 
   8   3   2     1316.82     1215.87     59.41 o 
   9   3   2     2448.30     2198.29     62.17 o 
  10   3   2     2795.79     2618.87     72.80 o 
 -11   4   2      199.14      227.71     29.69 o 
 -10   4   2     2721.80     2718.59     98.39 o 
  -9   4   2     3643.45     3497.49     76.81 o 
  -8   4   2      205.31      110.09     14.51 o 
  -7   4   2     4752.16     5011.99    255.05 o 
  -6   4   2    12386.97    11761.58    438.41 o 
  -5   4   2      394.41      394.14     34.55 o 
  -4   4   2     8388.39     7695.76    206.60 o 
  -3   4   2     5923.84     5795.35    109.13 o 
  -2   4   2     1382.87     1390.75     42.60 o 
  -1   4   2    13384.98    13608.80    190.62 o 
   0   4   2      431.05      392.01     10.67 o 
   1   4   2      944.76      974.91     20.12 o 
   2   4   2     5892.46     5947.75    109.19 o 
   3   4   2       66.45       77.60      8.06 o 
   4   4   2      158.90      140.73      8.12 o 
   5   4   2       65.24       56.49      9.27 o 
   6   4   2        2.89        3.73      6.65 o 
   7   4   2      299.12      286.64     19.23 o 
   8   4   2     2658.14     2581.63     67.45 o 
   9   4   2      294.18      330.03     23.72 o 
  10   4   2      690.47      733.34     35.38 o 
 -11   5   2      447.15      461.71     38.17 o 
 -10   5   2      194.15      222.59     26.86 o 
  -9   5   2      252.10      262.95     24.89 o 
  -8   5   2     1262.43     1328.43     90.73 o 
  -7   5   2      182.28      170.91     13.95 o 
  -6   5   2     2908.76     2916.02     74.53 o 
  -5   5   2    14358.64    13959.89    409.12 o 
  -4   5   2      124.31      101.70     36.56 o 
  -3   5   2    10914.80    10487.45    190.09 o 
  -2   5   2    19078.83    18450.14    257.94 o 
  -1   5   2      134.63       95.97     10.12 o 
   0   5   2    14901.59    15063.19    212.25 o 
   1   5   2    15696.22    15796.02    222.96 o 
   2   5   2        9.61       34.64     24.54 o 
   3   5   2     4701.19     4579.63     73.48 o 
   4   5   2     2231.23     2358.45     43.57 o 
   5   5   2        7.50       15.39      7.32 o 
   6   5   2       31.33       47.25      9.87 o 
   7   5   2      148.77      144.48     15.78 o 
   8   5   2      261.92      214.86     19.89 o 
   9   5   2      750.18      776.69     34.88 o 
  10   5   2      533.96      510.69     30.50 o 
 -11   6   2       34.24       46.90     16.01 o 
 -10   6   2     1642.45     1739.89     72.35 o 
  -9   6   2      358.77      336.30     27.82 o 
  -8   6   2        1.02       -4.08      4.05 o 
  -7   6   2      475.60      481.02     21.82 o 
  -6   6   2       93.85       94.18     10.84 o 
  -5   6   2       25.52       30.37      4.90 o 
  -4   6   2     1359.35     1292.56     31.58 o 
  -3   6   2     1054.03     1004.90     21.94 o 
  -2   6   2     3493.91     3674.85     58.95 o 
  -1   6   2    21493.39    22385.60    312.16 o 
   0   6   2     1125.84     1087.72     23.21 o 
   1   6   2    16373.71    16261.67    318.84 o 
   2   6   2    14933.30    14549.17    208.88 o 
   3   6   2     3753.33     3873.02     65.21 o 
   4   6   2     5332.96     5387.47     87.05 o 
   5   6   2    10482.57    10753.08    198.80 o 
   6   6   2     1652.96     1625.89     47.67 o 
   7   6   2      380.92      380.27     22.75 o 
   8   6   2      764.31      784.48     34.09 o 
   9   6   2      447.77      503.85     28.62 o 
 -10   7   2      511.89      542.76     37.29 o 
  -9   7   2     2748.16     2881.37     98.66 o 
  -8   7   2     3487.49     3615.01    236.28 o 
  -7   7   2      609.41      546.52     85.45 o 
  -6   7   2     1999.13     1981.44     55.74 o 
  -5   7   2     1200.56     1201.51     27.02 o 
  -4   7   2      494.41      493.51     15.19 o 
  -3   7   2      169.59      177.62      9.20 o 
  -2   7   2      701.13      673.39     17.51 o 
  -1   7   2       13.93        3.31      3.88 o 
   0   7   2     5592.79     5794.01     89.79 o 
   1   7   2     8270.42     8339.75    125.11 o 
   2   7   2       11.36       19.18      6.41 o 
   3   7   2     8354.86     8506.62    130.25 o 
   4   7   2     3774.83     3802.94     66.49 o 
   5   7   2     1272.95     1317.95     41.39 o 
   6   7   2     5938.36     6002.14    124.50 o 
   7   7   2     2142.98     2152.88     60.32 o 
   8   7   2     1542.66     1605.55     51.89 o 
   9   7   2     3891.22     4083.15    104.14 o 
 -10   8   2     1910.53     1976.01     78.89 o 
  -9   8   2      988.15     1048.80     51.28 o 
  -8   8   2     2253.47     2363.83     61.75 o 
  -7   8   2     9327.06     9091.60    139.72 o 
  -6   8   2     2011.62     1940.57     39.66 o 
  -5   8   2     3251.05     3277.53     57.69 o 
  -4   8   2     9477.62     9200.76    138.06 o 
  -3   8   2     3991.80     4074.02     67.40 o 
  -2   8   2       54.32       65.75      6.76 o 
  -1   8   2      531.48      570.16     39.44 o 
   0   8   2      465.24      369.08     13.93 o 
   1   8   2      468.37      458.24     15.96 o 
   2   8   2     2082.11     2138.33     51.88 o 
   3   8   2      194.87      229.06     19.52 o 
   4   8   2     2202.77     2190.54     45.01 o 
   5   8   2     4665.33     4639.56    101.34 o 
   6   8   2      198.76      187.92     18.43 o 
   7   8   2     3059.90     3188.54     80.12 o 
   8   8   2     4156.16     4170.05     99.56 o 
   9   8   2       11.79       41.55     13.32 o 
 -10   9   2        0.01       -2.99     10.18 o 
  -9   9   2      846.70      861.50     45.99 o 
  -8   9   2      973.10      996.64     36.77 o 
  -7   9   2       31.11       45.07     10.29 o 
  -6   9   2     3655.35     3670.79     65.20 o 
  -5   9   2     3569.34     3519.58     71.71 o 
  -4   9   2      634.23      679.00     19.97 o 
  -3   9   2    10032.11    10091.00    151.22 o 
  -2   9   2     3030.01     3067.36     54.83 o 
  -1   9   2      513.34      504.69     16.76 o 
   0   9   2     7064.89     7202.66    112.34 o 
   1   9   2     3534.93     3488.83     62.09 o 
   2   9   2      563.29      595.81     24.37 o 
   3   9   2      969.39      993.59     27.70 o 
   4   9   2      336.53      340.06     16.10 o 
   5   9   2      240.84      246.64     19.70 o 
   6   9   2      884.04      887.50     35.93 o 
   7   9   2      234.96      297.43     72.40 o 
   8   9   2     1540.38     1593.43     54.19 o 
  -9  10   2      154.09      123.08     20.72 o 
  -8  10   2      363.02      386.22     23.30 o 
  -7  10   2     1132.93     1136.10     29.95 o 
  -6  10   2       18.64       16.00      6.06 o 
  -5  10   2     2891.12     2906.79     54.65 o 
  -4  10   2     1543.00     1607.21     35.59 o 
  -3  10   2      493.88      483.88     17.50 o 
  -2  10   2     5770.68     5766.51     93.76 o 
  -1  10   2     4984.17     4850.01     81.27 o 
   0  10   2      366.99      377.44     16.11 o 
   1  10   2     3385.12     3410.07     62.52 o 
   2  10   2     4463.53     4629.05     98.39 o 
   3  10   2       79.45       72.57      9.49 o 
   4  10   2     1945.47     1903.73     55.31 o 
   5  10   2     1088.65     1077.34     40.40 o 
   6  10   2      115.96      135.21     17.15 o 
   7  10   2      459.97      468.17     32.10 o 
  -9  11   2     1577.29     1616.83     68.28 o 
  -8  11   2      369.03      372.65     23.54 o 
  -7  11   2      518.16      489.31     25.89 o 
  -6  11   2       58.47       64.59      8.86 o 
  -5  11   2      279.38      239.11     13.61 o 
  -4  11   2       62.50       48.21      7.77 o 
  -3  11   2     1562.44     1527.12     35.41 o 
  -2  11   2       25.63       29.81      6.78 o 
  -1  11   2     2416.89     2413.81     48.78 o 
   0  11   2     4743.19     4774.58     82.53 o 
   1  11   2     1283.85     1314.95     33.57 o 
   2  11   2     2261.78     2294.69     49.70 o 
   3  11   2     6956.00     6928.46    119.96 o 
   4  11   2     1746.15     1754.38     54.27 o 
   5  11   2     1010.31     1041.11     41.07 o 
   6  11   2     2806.86     2823.58     76.46 o 
   7  11   2      105.07       99.44     16.87 o 
  -8  12   2     1204.69     1297.01     46.11 o 
  -7  12   2      787.22      789.82     34.10 o 
  -6  12   2      761.64      740.24     24.42 o 
  -5  12   2     1371.26     1349.41     37.84 o 
  -4  12   2        1.16        2.94      5.72 o 
  -3  12   2       80.93      103.47     26.36 o 
  -2  12   2      110.77      106.07     10.58 o 
  -1  12   2        2.76       -0.28      6.35 o 
   0  12   2       50.55       48.84      8.63 o 
   1  12   2      750.38      803.43     35.66 o 
   2  12   2      796.41      789.20     27.10 o 
   3  12   2     1689.15     1643.38     44.13 o 
   4  12   2     2934.88     3006.49     79.32 o 
   5  12   2     1460.25     1497.52     52.19 o 
   6  12   2      500.57      517.27     30.46 o 
  -7  13   2     1427.25     1471.36     50.13 o 
  -6  13   2     2684.10     2786.15     74.72 o 
  -5  13   2       33.00       28.01      7.63 o 
  -4  13   2     1240.98     1186.57     32.66 o 
  -3  13   2     1176.99     1211.30     32.93 o 
  -2  13   2      142.73      103.58     11.17 o 
  -1  13   2      425.44      420.30     19.24 o 
   0  13   2        2.53        0.06      6.78 o 
   1  13   2      121.67      111.75     28.72 o 
   2  13   2       36.07       36.19      9.67 o 
   3  13   2       13.37       20.50     11.28 o 
   4  13   2      161.39      149.15     19.55 o 
   5  13   2      850.78      928.08     41.84 o 
  -6  14   2      487.08      461.30     27.37 o 
  -5  14   2     1572.27     1577.62     40.20 o 
  -4  14   2      450.74      426.55     19.68 o 
  -3  14   2     1281.56     1260.06     34.98 o 
  -2  14   2     4427.98     4390.39     81.66 o 
  -1  14   2       78.42       80.28     12.03 o 
   0  14   2     2466.29     2512.10     55.59 o 
   1  14   2     2018.45     1974.32     48.95 o 
   2  14   2      121.18      108.48     13.33 o 
   3  14   2      963.99      898.79     40.20 o 
  -4  15   2      149.59      155.99     14.57 o 
  -3  15   2      191.77      180.61     15.84 o 
  -2  15   2      330.39      308.25     18.89 o 
  -1  15   2     3012.32     2950.33     63.16 o 
   0  15   2      462.77      489.15     23.07 o 
   1  15   2     2016.71     2079.66     52.31 o 
   2  15   2     4406.28     4403.33    100.44 o 
  -2 -16   3      638.29      620.96     26.49 o 
  -1 -16   3     2212.21     2269.29     53.85 o 
   0 -16   3     1074.70     1072.48     41.79 o 
   1 -16   3      133.79      144.60     18.15 o 
   2 -16   3      654.85      657.26     32.61 o 
   3 -16   3       86.87       71.71     14.32 o 
   4 -16   3      264.50      246.49     22.82 o 
  -4 -15   3      253.52      219.83     22.41 o 
  -3 -15   3     1840.99     1872.77     47.08 o 
  -2 -15   3     5708.91     5601.54    100.68 o 
  -1 -15   3      977.37      950.49     34.83 o 
   0 -15   3     2683.62     2711.73     57.88 o 
   1 -15   3     2668.56     2713.49     71.47 o 
   2 -15   3      189.49      192.32     19.53 o 
   3 -15   3     1182.34     1199.76     42.99 o 
   4 -15   3      953.68      969.46     38.23 o 
   5 -15   3       30.32       23.03     10.39 o 
   6 -15   3      646.37      698.54     32.93 o 
  -5 -14   3       34.48       39.31     12.78 o 
  -4 -14   3       66.83       57.20     13.72 o 
  -3 -14   3      179.45      171.01     15.21 o 
  -2 -14   3      115.05      123.92     13.05 o 
  -1 -14   3     3626.82     3639.34     70.30 o 
   0 -14   3     1832.19     1849.04     73.20 o 
   1 -14   3      178.92      186.62     14.26 o 
   2 -14   3     8200.16     7907.98    160.37 o 
   3 -14   3      483.56      484.39     54.57 o 
   4 -14   3     1896.27     1778.27    136.83 o 
   5 -14   3     4183.57     4145.34    116.90 o 
   6 -14   3      672.72      719.51     32.43 o 
   7 -14   3      281.60      237.47     20.94 o 
  -6 -13   3     1143.61     1176.54     45.01 o 
  -5 -13   3      990.94      959.15     39.24 o 
  -4 -13   3       84.88       84.02     14.34 o 
  -3 -13   3      144.94      139.97     13.53 o 
  -2 -13   3        4.52       10.89      7.08 o 
  -1 -13   3      217.48      223.67     14.74 o 
   0 -13   3       65.68       79.09     14.43 o 
   1 -13   3      179.25      141.70     24.58 o 
   2 -13   3      442.41      466.44     18.38 o 
   3 -13   3     1936.10     1822.48     53.73 o 
   4 -13   3     1377.89     1302.03     42.58 o 
   5 -13   3      759.83      751.95     31.41 o 
   6 -13   3     3942.63     3850.78     89.86 o 
   7 -13   3     2201.78     2128.26     59.70 o 
   8 -13   3      320.53      319.45     21.97 o 
  -7 -12   3     4422.11     4608.61    107.97 o 
  -6 -12   3     1480.06     1509.21     50.54 o 
  -5 -12   3     1070.42     1065.17     55.81 o 
  -4 -12   3     7760.63     7688.37    130.76 o 
  -3 -12   3     1663.45     1743.88     40.95 o 
  -2 -12   3     1004.47     1050.45     29.75 o 
  -1 -12   3     3823.79     3702.82     67.82 o 
   0 -12   3      297.99      288.87     14.75 o 
   1 -12   3      356.79      360.11     15.71 o 
   2 -12   3      370.34      365.09     15.37 o 
   3 -12   3      161.39      160.81     11.01 o 
   4 -12   3      416.24      410.99     34.10 o 
   5 -12   3     2454.76     2440.35     89.89 o 
   6 -12   3       67.81       50.03     10.57 o 
   7 -12   3      849.89      844.15     33.28 o 
   8 -12   3     1552.07     1582.17     48.85 o 
  -8 -11   3      159.67      181.30     21.06 o 
  -7 -11   3      194.77      220.90     21.53 o 
  -6 -11   3     3035.94     3019.66    138.11 o 
  -5 -11   3     4313.35     4326.78     98.05 o 
  -4 -11   3     2118.26     2227.79     60.71 o 
  -3 -11   3    11545.89    11740.96    178.23 o 
  -2 -11   3     5171.24     5085.18     86.38 o 
  -1 -11   3     2044.77     2039.56     57.62 o 
   0 -11   3    11289.38    11428.47    171.15 o 
   1 -11   3     4650.44     4609.34     77.10 o 
   2 -11   3      187.91      202.20     11.30 o 
   3 -11   3     3378.78     3313.20     58.78 o 
   4 -11   3     1639.57     1618.54     38.33 o 
   5 -11   3      166.60      149.97     14.61 o 
   6 -11   3      376.85      365.04     20.93 o 
   7 -11   3       38.12       47.00     10.29 o 
   8 -11   3      368.24      375.19     22.20 o 
   9 -11   3     1535.78     1541.30     66.25 o 
  -8 -10   3        7.02        9.19     10.55 o 
  -7 -10   3       49.44       58.21     31.23 o 
  -6 -10   3      289.85      314.24     22.05 o 
  -5 -10   3     2817.46     2663.82     67.49 o 
  -4 -10   3     1657.48     1684.42     38.38 o 
  -3 -10   3      253.39      279.05     14.14 o 
  -2 -10   3     5656.38     5676.88     92.90 o 
  -1 -10   3     8896.17     8547.65    130.96 o 
   0 -10   3       64.18       70.92      7.87 o 
   1 -10   3    12311.43    12346.17    180.75 o 
   2 -10   3     4328.55     4160.83     69.04 o 
   3 -10   3      363.42      360.56     13.58 o 
   4 -10   3     1718.73     1706.08     35.21 o 
   5 -10   3     2720.11     2787.54     51.19 o 
   6 -10   3      151.55      155.04     14.79 o 
   7 -10   3     1787.79     1829.04     50.20 o 
   8 -10   3      886.83      914.93     33.69 o 
   9 -10   3       66.01       42.82     15.67 o 
  -9  -9   3     3441.23     3419.90     87.14 o 
  -8  -9   3      812.58      864.01     36.62 o 
  -7  -9   3      987.63      995.42     37.65 o 
  -6  -9   3      143.91      150.44     16.15 o 
  -5  -9   3     3293.74     3312.97     77.27 o 
  -4  -9   3      129.79      146.05     12.90 o 
  -3  -9   3     1651.51     1624.00     35.46 o 
  -2  -9   3       20.16       21.46      5.63 o 
  -1  -9   3     3465.53     3489.05     60.28 o 
   0  -9   3    12290.20    11905.06    173.97 o 
   1  -9   3     4568.23     4468.80     72.02 o 
   2  -9   3     1186.07     1076.85     24.16 o 
   3  -9   3    14569.47    14639.37    222.61 o 
   4  -9   3      852.03      834.74     21.07 o 
   5  -9   3     2741.06     2853.68     51.14 o 
   6  -9   3     3298.06     3281.27     73.61 o 
   7  -9   3      181.96      206.72     16.25 o 
   8  -9   3     2400.16     2579.49    109.10 o 
   9  -9   3     3005.36     2985.02    101.08 o 
  10  -9   3        1.14       -8.55     10.35 o 
  -9  -8   3      300.06      287.43     23.03 o 
  -8  -8   3     7495.45     7511.96    152.70 o 
  -7  -8   3     2957.20     2895.92     72.06 o 
  -6  -8   3      621.33      607.55     26.96 o 
  -5  -8   3     9951.48     9925.75    185.63 o 
  -4  -8   3     1014.78     1038.08     26.27 o 
  -3  -8   3      197.96      226.85     11.51 o 
  -2  -8   3      440.43      432.85     16.45 o 
  -1  -8   3      784.03      846.76     21.45 o 
   0  -8   3      818.39      817.85     20.18 o 
   1  -8   3     1602.55     1517.88     29.74 o 
   2  -8   3     6450.62     6602.17     99.64 o 
   3  -8   3     4292.20     4478.78     71.13 o 
   4  -8   3     8137.73     8092.48    121.13 o 
   5  -8   3     1538.86     1544.58     31.56 o 
   6  -8   3     4063.53     4071.82     68.05 o 
   7  -8   3    13604.48    13770.51    299.60 o 
   8  -8   3     1727.23     1694.50     66.00 o 
   9  -8   3      434.22      455.15     33.88 o 
  10  -8   3     4065.56     4320.45    136.39 o 
 -10  -7   3      807.83      889.38     38.42 o 
  -9  -7   3     2852.05     2848.82     74.84 o 
  -8  -7   3     1902.58     1842.75     54.17 o 
  -7  -7   3     2587.28     2644.56     66.62 o 
  -6  -7   3     5513.13     5529.20    181.13 o 
  -5  -7   3      162.45      196.16     11.45 o 
  -4  -7   3     2281.83     2342.06     44.43 o 
  -3  -7   3     6060.46     6093.62     95.14 o 
  -2  -7   3       18.90       36.37      8.53 o 
  -1  -7   3     3360.43     3252.27     62.32 o 
   0  -7   3     5655.59     5674.62    106.47 o 
   1  -7   3     1095.42     1078.74     22.13 o 
   2  -7   3        4.08       31.97      4.14 o 
   3  -7   3     3048.33     3084.06     50.80 o 
   4  -7   3      239.74      267.50     10.23 o 
   5  -7   3     1733.89     1813.98     34.74 o 
   6  -7   3     3175.74     3206.38     55.30 o 
   7  -7   3      683.45      678.28     37.12 o 
   8  -7   3     8821.43     8876.74    232.83 o 
   9  -7   3     2923.36     3034.97    101.73 o 
  10  -7   3       21.36       17.62     13.98 o 
 -10  -6   3       99.68      111.68     16.72 o 
  -9  -6   3       13.60       28.65     10.98 o 
  -8  -6   3       25.25       40.30     10.84 o 
  -7  -6   3     2396.25     2450.29     62.02 o 
  -6  -6   3      351.40      365.70     20.59 o 
  -5  -6   3     4309.58     4332.35     71.77 o 
  -4  -6   3     3840.51     3954.99     65.87 o 
  -3  -6   3     5208.79     5361.05     83.83 o 
  -2  -6   3    16476.15    16481.34    233.27 o 
  -1  -6   3     5212.34     5173.62     79.27 o 
   0  -6   3     3517.69     3397.12     84.43 o 
   1  -6   3     9067.82     8487.61    122.47 o 
   2  -6   3    10946.12    11197.84    159.18 o 
   3  -6   3     6377.41     6721.40     99.46 o 
   4  -6   3     2473.72     2392.00     41.15 o 
   5  -6   3       32.93       33.51      4.81 o 
   6  -6   3      346.04      354.13     15.22 o 
   7  -6   3     2858.44     2947.24     52.08 o 
   8  -6   3      838.84      864.67     29.19 o 
   9  -6   3        1.20        5.12     10.70 o 
  10  -6   3     4642.39     4762.18    146.99 o 
  11  -6   3       35.09       64.22     19.82 o 
 -10  -5   3     1685.15     1617.12     52.32 o 
  -9  -5   3      675.54      664.65     32.17 o 
  -8  -5   3     1108.71     1032.50     36.55 o 
  -7  -5   3     2138.41     2063.90     70.07 o 
  -6  -5   3       95.88       97.50     11.79 o 
  -5  -5   3      460.09      465.79     15.75 o 
  -4  -5   3        9.00        7.91      4.01 o 
  -3  -5   3     2488.97     2426.05     42.34 o 
  -2  -5   3     1372.80     1332.75     25.85 o 
  -1  -5   3     9505.23     9246.21    205.01 o 
   0  -5   3     5220.09     5167.43    134.18 o 
   1  -5   3     6175.29     6482.70     94.08 o 
   2  -5   3    36099.19    35510.45    497.61 o 
   3  -5   3     4971.25     4653.71     70.30 o 
   4  -5   3      790.20      851.97     18.65 o 
   5  -5   3     8648.25     8567.40    127.68 o 
   6  -5   3     6184.65     6324.03    119.00 o 
   7  -5   3      417.79      403.99     14.10 o 
   8  -5   3      528.45      600.91     23.98 o 
   9  -5   3      661.43      654.04     27.10 o 
  10  -5   3      165.14      139.08     23.83 o 
  11  -5   3      276.49      384.78     35.21 o 
 -11  -4   3     3184.09     3284.74    131.89 o 
 -10  -4   3      512.56      501.00     27.85 o 
  -9  -4   3     1943.60     1890.02     54.36 o 
  -8  -4   3     2888.35     2758.46     71.47 o 
  -7  -4   3      194.59      181.56     21.16 o 
  -6  -4   3     1008.17      995.45     52.20 o 
  -5  -4   3     2084.92     2062.63     37.80 o 
  -4  -4   3      310.66      277.09     10.55 o 
  -3  -4   3     2121.13     2007.11     35.40 o 
  -2  -4   3       16.28       24.83      3.99 o 
  -1  -4   3     1209.49     1167.98     21.82 o 
   0  -4   3     1276.73     1382.42     24.46 o 
   1  -4   3       76.03       80.98     12.83 o 
   2  -4   3       36.85       57.04      4.57 o 
   3  -4   3     9776.24    10369.98    147.00 o 
   4  -4   3    12262.46    12895.31    263.00 o 
   5  -4   3        0.53       12.29     12.16 o 
   6  -4   3     7811.67     7816.83    116.41 o 
   7  -4   3     5858.23     5949.13    114.27 o 
   8  -4   3       10.84        7.05      6.27 o 
   9  -4   3     4427.87     4502.95     96.63 o 
  10  -4   3     3846.71     3967.06    129.93 o 
  11  -4   3      247.08      235.22     32.33 o 
 -11  -3   3       45.75       47.14     23.07 o 
 -10  -3   3     2388.76     2240.40     78.28 o 
  -9  -3   3      770.24      814.78     32.35 o 
  -8  -3   3     2371.35     2328.82    139.22 o 
  -7  -3   3     9863.21     9379.81    400.53 o 
  -6  -3   3     2333.70     2306.77     56.64 o 
  -5  -3   3     4310.66     3968.22    130.94 o 
  -4  -3   3    20367.27    20442.11    467.84 o 
  -3  -3   3     1229.44     1217.51     23.35 o 
  -2  -3   3     2083.19     2034.49     33.36 o 
  -1  -3   3    11748.46    11775.71    197.69 o 
   0  -3   3     2818.63     3004.26     44.76 o 
   1  -3   3      266.81      294.33     10.27 o 
   2  -3   3     1842.61     1920.22     30.55 o 
   3  -3   3     4576.36     4860.83     71.83 o 
   4  -3   3      382.79      408.24     11.10 o 
   5  -3   3     8248.80     8391.77    122.42 o 
   6  -3   3     2536.21     2711.74     46.32 o 
   7  -3   3     1394.35     1448.44     39.13 o 
   8  -3   3     3194.52     3384.84     78.76 o 
   9  -3   3      988.75      990.24     75.43 o 
  10  -3   3     2659.38     2749.43    132.03 o 
  11  -3   3     2360.60     2456.21     98.77 o 
 -11  -2   3      100.65       82.71     25.37 o 
 -10  -2   3       17.82       24.52     16.32 o 
  -9  -2   3       72.51       61.71     10.82 o 
  -8  -2   3       53.26       55.76     10.04 o 
  -7  -2   3     1589.36     1562.40     41.63 o 
  -6  -2   3     4122.00     4033.60     64.56 o 
  -5  -2   3     8232.32     8129.06    150.92 o 
  -4  -2   3     8926.12     8756.92    203.53 o 
  -3  -2   3    15851.43    14910.55    272.72 o 
  -2  -2   3    13531.45    13747.11    190.70 o 
  -1  -2   3     7670.40     7780.75    143.84 o 
   0  -2   3    40389.61    40409.56   1220.26 o 
   1  -2   3      292.37      258.02      8.91 o 
   2  -2   3     1704.94     1854.12     29.40 o 
   3  -2   3     6655.14     6842.39     98.51 o 
   4  -2   3      226.37      308.64     13.05 o 
   5  -2   3      118.84      129.54      6.97 o 
   6  -2   3      365.67      381.73     20.80 o 
   7  -2   3      315.43      357.90     18.40 o 
   8  -2   3      621.67      664.00     27.07 o 
   9  -2   3     3361.40     3486.21     81.79 o 
  10  -2   3     1486.72     1519.20     49.44 o 
  11  -2   3       21.94       27.61     12.16 o 
 -11  -1   3      127.54       99.73     25.12 o 
 -10  -1   3     1055.15     1093.00     61.39 o 
  -9  -1   3      439.42      418.33     23.17 o 
  -8  -1   3       13.16       13.62     12.24 o 
  -7  -1   3      153.59      119.00     11.26 o 
  -6  -1   3      118.55      124.50      8.19 o 
  -5  -1   3     2444.36     2358.52     39.66 o 
  -4  -1   3     3722.22     3514.63     54.19 o 
  -3  -1   3      561.82      602.30     12.81 o 
  -2  -1   3     4462.68     4236.45     85.42 o 
  -1  -1   3    18247.90    18252.02    266.27 o 
   0  -1   3      548.61      615.03     11.47 o 
   1  -1   3    25030.73    24604.26    346.52 o 
   2  -1   3     4630.08     4387.73     78.07 o 
   3  -1   3      871.79      892.16     20.71 o 
   4  -1   3    23199.92    24123.92    420.38 o 
   5  -1   3     3881.91     3826.93     80.16 o 
   6  -1   3      850.32      810.66     26.94 o 
   7  -1   3     3698.19     4037.35     85.99 o 
   8  -1   3     1934.30     1827.48     50.64 o 
   9  -1   3      136.25      155.21     17.28 o 
  10  -1   3      207.40      214.62     20.88 o 
  11  -1   3       50.75       44.03     13.14 o 
 -11   0   3     1673.25     1684.70     81.59 o 
 -10   0   3      955.49      850.35     52.56 o 
  -9   0   3     5196.38     5543.89    211.46 o 
  -8   0   3     2680.53     2626.38     92.70 o 
  -7   0   3      336.58      341.11     26.51 o 
  -6   0   3     3105.82     3223.31    131.82 o 
  -5   0   3     2304.81     2445.57     40.91 o 
  -4   0   3      355.10      439.51     11.02 o 
  -3   0   3     5380.34     5561.12     80.36 o 
  -2   0   3      803.88      826.64     19.92 o 
  -1   0   3     2227.28     2296.85     56.20 o 
   0   0   3    41593.54    40458.88    854.91 o 
   1   0   3     5492.48     5606.53     97.27 o 
   2   0   3      835.89      819.18     15.65 o 
   3   0   3    26664.53    25816.67    551.26 o 
   4   0   3       53.62       96.09      6.05 o 
   5   0   3     7171.04     7184.09    173.23 o 
   6   0   3     8595.16     8598.40    157.90 o 
   7   0   3       92.89      101.13     18.45 o 
   8   0   3     3858.83     3733.03     85.40 o 
   9   0   3     1482.60     1504.40     48.48 o 
  10   0   3       70.07       74.55     14.30 o 
  11   0   3      177.84      155.86     19.76 o 
 -11   1   3     2780.75     3014.79    116.17 o 
 -10   1   3     3672.70     3783.45    130.23 o 
  -9   1   3       12.74        4.68      8.47 o 
  -8   1   3     7994.60     5696.17    152.30 o 
  -7   1   3     3185.15     3343.51     56.62 o 
  -6   1   3      149.07      158.76      8.53 o 
  -5   1   3     8170.32     8019.60    140.25 o 
  -4   1   3     2498.45     2382.86     67.71 o 
  -3   1   3        0.14        6.59      2.44 o 
  -2   1   3     5808.26     6163.23     89.97 o 
  -1   1   3     2993.07     3047.60     88.14 o 
   0   1   3      116.31       94.97     14.28 o 
   1   1   3      953.63      949.82     17.17 o 
   2   1   3      400.71      416.86     14.41 o 
   3   1   3     6290.88     6735.51    131.19 o 
   4   1   3     9678.04     9375.18    228.11 o 
   5   1   3     3033.60     3085.56     65.85 o 
   6   1   3     2927.16     2906.78    147.93 o 
   7   1   3    10157.92     9703.86    240.18 o 
   8   1   3     5140.50     4720.97    156.64 o 
   9   1   3      401.01      406.82     36.37 o 
  10   1   3     2952.55     2680.41     74.18 o 
  11   1   3      988.91      923.94     42.02 o 
 -11   2   3      265.85      265.09     34.28 o 
 -10   2   3     1535.11     1576.88     71.25 o 
  -9   2   3     6859.56     6984.69    200.89 o 
  -8   2   3     2776.20     2888.11     64.49 o 
  -7   2   3     3063.88     3189.45     54.71 o 
  -6   2   3    12090.92    11822.41    170.58 o 
  -5   2   3      274.75      230.08     15.68 o 
  -4   2   3     7925.01     8102.62    116.95 o 
  -3   2   3    11848.71    11651.31    163.88 o 
  -2   2   3      125.19      123.79     12.51 o 
  -1   2   3    16288.59    16743.55    281.67 o 
   0   2   3     7615.53     7770.67    137.85 o 
   1   2   3      144.10      148.00      6.14 o 
   2   2   3      673.70      648.72     25.94 o 
   3   2   3     2720.01     3084.56     49.96 o 
   4   2   3       17.77        4.25      2.79 o 
   5   2   3      882.20      927.33     36.57 o 
   6   2   3     1590.43     1490.88     41.71 o 
   7   2   3       93.35       77.01     11.63 o 
   8   2   3     3036.35     3050.60     74.45 o 
   9   2   3     1117.75     1064.56     43.51 o 
  10   2   3       72.18       51.55     20.14 o 
 -11   3   3       28.04       35.08     17.34 o 
 -10   3   3        0.62       -2.91     10.28 o 
  -9   3   3      192.63      211.57     25.40 o 
  -8   3   3     2677.24     2773.73     61.60 o 
  -7   3   3     1681.98     1713.54     60.02 o 
  -6   3   3     2683.24     2624.06     54.57 o 
  -5   3   3    20782.38    20731.34    289.65 o 
  -4   3   3     6070.38     5979.93     89.06 o 
  -3   3   3    10822.08    11164.33    158.24 o 
  -2   3   3    39049.04    37257.68    527.11 o 
  -1   3   3    12010.60    11909.69    175.99 o 
   0   3   3     1776.51     1735.62     29.76 o 
   1   3   3    19797.40    19168.47    266.61 o 
   2   3   3     7930.37     8162.07    125.03 o 
   3   3   3     1774.60     1845.65     33.71 o 
   4   3   3      307.90      255.27      9.76 o 
   5   3   3      169.68      149.21     13.09 o 
   6   3   3      250.52      235.98     16.39 o 
   7   3   3      169.00      167.86     22.84 o 
   8   3   3      344.18      297.81     20.54 o 
   9   3   3       42.90       42.88     17.29 o 
  10   3   3      844.46      906.02     38.79 o 
 -11   4   3       18.72       16.64     14.62 o 
 -10   4   3     1792.92     1775.61     74.44 o 
  -9   4   3     1195.30     1155.68     54.10 o 
  -8   4   3      279.82      281.41     15.62 o 
  -7   4   3      215.42      213.57     12.57 o 
  -6   4   3      863.57      908.14     23.51 o 
  -5   4   3       15.91       26.61      4.49 o 
  -4   4   3     6927.39     7001.68    103.79 o 
  -3   4   3    10067.55    10291.65    147.38 o 
  -2   4   3     1405.59     1363.04     25.04 o 
  -1   4   3    25212.23    24726.29    428.13 o 
   0   4   3    12462.56    12578.13    177.93 o 
   1   4   3     1514.39     1452.84     39.70 o 
   2   4   3    23367.58    22438.38    555.55 o 
   3   4   3    12351.97    12563.93    181.09 o 
   4   4   3      163.47      163.83      9.20 o 
   5   4   3     7798.47     7745.80    250.76 o 
   6   4   3     5757.79     5667.79    115.43 o 
   7   4   3      100.49       83.24     20.03 o 
   8   4   3      636.16      659.82     30.26 o 
   9   4   3      213.08      188.42     19.84 o 
  10   4   3      254.38      230.29     23.28 o 
 -11   5   3     4597.88     4799.07    155.27 o 
 -10   5   3     1161.76     1220.13     59.23 o 
  -9   5   3      576.60      581.58     36.86 o 
  -8   5   3     3860.78     3305.76    446.36 o 
  -7   5   3     1428.64     1459.07     31.54 o 
  -6   5   3      561.92      586.83     17.06 o 
  -5   5   3      197.74      218.14     14.30 o 
  -4   5   3      426.09      437.56     13.08 o 
  -3   5   3       30.71       46.49      5.69 o 
  -2   5   3     5867.75     6223.81    155.46 o 
  -1   5   3     2003.75     2042.49     35.77 o 
   0   5   3     2591.96     2506.97     42.70 o 
   1   5   3     7001.03     6760.12    101.38 o 
   2   5   3     1729.67     1850.61     35.06 o 
   3   5   3     8935.83     9194.18    137.03 o 
   4   5   3    10263.74    10197.65    151.89 o 
   5   5   3       64.53       87.90     11.77 o 
   6   5   3     8243.26     8359.13    161.42 o 
   7   5   3     6136.54     6317.75    130.25 o 
   8   5   3       52.65       51.44     22.17 o 
   9   5   3     2997.24     3204.02     82.60 o 
  10   5   3     1849.96     1979.87     73.10 o 
 -10   6   3     1839.05     1901.91     77.74 o 
  -9   6   3     3693.69     3849.00    123.14 o 
  -8   6   3      882.79      948.90     55.50 o 
  -7   6   3     9180.93     9458.50    142.93 o 
  -6   6   3     4583.02     4578.07     74.83 o 
  -5   6   3      169.62      165.95     16.99 o 
  -4   6   3     5410.45     5160.71     80.90 o 
  -3   6   3     6380.78     6268.21    274.77 o 
  -2   6   3       53.75       84.80      6.53 o 
  -1   6   3      209.75      240.84      9.81 o 
   0   6   3      233.93      237.53      9.97 o 
   1   6   3      802.89      846.03     20.93 o 
   2   6   3     3029.67     3039.74     53.00 o 
   3   6   3     3036.56     2988.23     64.10 o 
   4   6   3      715.65      763.92     21.51 o 
   5   6   3     6401.27     6485.88    129.87 o 
   6   6   3     3627.43     3697.93     84.99 o 
   7   6   3     1304.78     1343.46     44.61 o 
   8   6   3     6183.20     6284.23    133.61 o 
   9   6   3      613.01      617.64     32.21 o 
 -10   7   3      186.96      166.07     24.18 o 
  -9   7   3      253.19      300.24     27.13 o 
  -8   7   3      450.44      481.76     24.00 o 
  -7   7   3      315.17      347.01     14.62 o 
  -6   7   3     4106.59     4144.35     69.87 o 
  -5   7   3     7214.06     7016.70    108.23 o 
  -4   7   3       60.74       87.30     26.45 o 
  -3   7   3    11932.77    11895.46    173.08 o 
  -2   7   3     6649.35     6583.41    100.43 o 
  -1   7   3      194.38      180.84     17.08 o 
   0   7   3     7802.22     7981.11    120.26 o 
   1   7   3     3586.67     3602.92     61.32 o 
   2   7   3        0.12       -1.75      3.93 o 
   3   7   3      399.11      399.64     15.49 o 
   4   7   3        2.75        7.16      8.87 o 
   5   7   3      417.93      410.69     22.79 o 
   6   7   3     1936.98     1977.85     55.96 o 
   7   7   3     2153.49     2135.16     60.60 o 
   8   7   3      392.11      397.92     25.63 o 
   9   7   3     3473.49     3685.42     93.00 o 
 -10   8   3       71.40       85.15     19.23 o 
  -9   8   3      337.54      343.82     30.03 o 
  -8   8   3      420.00      450.09     24.37 o 
  -7   8   3      248.15      293.13     19.84 o 
  -6   8   3      293.22      308.14     19.44 o 
  -5   8   3      639.22      653.61     38.54 o 
  -4   8   3     5261.93     4995.41     81.12 o 
  -3   8   3     1053.96      947.72     23.44 o 
  -2   8   3      618.70      614.01     18.05 o 
  -1   8   3     9964.07     9935.41    147.99 o 
   0   8   3     1334.48     1428.51     31.25 o 
   1   8   3     2875.57     2930.37     77.45 o 
   2   8   3     5841.28     5803.73     94.11 o 
   3   8   3       38.75       39.48      6.81 o 
   4   8   3     1552.89     1580.42     36.47 o 
   5   8   3     1275.77     1290.30     56.08 o 
   6   8   3        6.87        7.24      8.50 o 
   7   8   3      167.26      133.36     18.99 o 
   8   8   3        1.31       -1.74      9.25 o 
  -9   9   3     2095.94     2121.05     82.05 o 
  -8   9   3      575.02      589.28     28.06 o 
  -7   9   3       52.13       55.15     10.95 o 
  -6   9   3      261.37      256.58     18.74 o 
  -5   9   3      233.87      186.24     12.56 o 
  -4   9   3      308.13      270.83     19.31 o 
  -3   9   3     1143.25     1133.14     27.36 o 
  -2   9   3     1453.13     1404.39     31.40 o 
  -1   9   3       73.90       73.37      7.91 o 
   0   9   3     9214.45     9108.63    139.03 o 
   1   9   3     4051.56     4038.09     70.45 o 
   2   9   3       89.51      114.88     32.79 o 
   3   9   3     6206.58     6125.73    101.69 o 
   4   9   3     2969.60     2908.90     72.23 o 
   5   9   3      912.11      858.87     34.86 o 
   6   9   3     1256.23     1326.20     45.87 o 
   7   9   3      318.91      265.13     22.99 o 
   8   9   3       63.66       98.01     28.84 o 
  -9  10   3      242.11      256.69     25.48 o 
  -8  10   3     2329.37     2398.76     66.14 o 
  -7  10   3     1633.87     1600.07     49.94 o 
  -6  10   3      326.38      258.50     37.67 o 
  -5  10   3     2704.28     2743.68     52.97 o 
  -4  10   3      748.09      789.79     23.05 o 
  -3  10   3      261.46      273.28     22.39 o 
  -2  10   3      743.67      736.61     22.22 o 
  -1  10   3      150.58      134.07     10.86 o 
   0  10   3       95.21      105.82     10.09 o 
   1  10   3     1186.63     1167.97     30.52 o 
   2  10   3     1269.50     1269.10     39.93 o 
   3  10   3       14.05       20.99      7.32 o 
   4  10   3     7246.89     7064.47    219.03 o 
   5  10   3     2385.59     2451.72     67.61 o 
   6  10   3      100.16       99.63     17.08 o 
   7  10   3     3684.94     3637.04     92.08 o 
  -8  11   3      270.03      245.37     21.98 o 
  -7  11   3     1504.79     1544.57     75.85 o 
  -6  11   3     3013.17     3006.01     81.87 o 
  -5  11   3       50.02       42.23      7.74 o 
  -4  11   3     2023.53     1944.91     42.29 o 
  -3  11   3     2300.08     2251.25     46.44 o 
  -2  11   3        0.80       -1.16      5.12 o 
  -1  11   3     2577.63     2453.99     49.91 o 
   0  11   3      819.91      792.10     25.16 o 
   1  11   3       13.67        1.64      6.11 o 
   2  11   3       69.84       59.61     12.12 o 
   3  11   3      133.63      130.89     13.08 o 
   4  11   3        3.49      -11.91      8.40 o 
   5  11   3       87.97      101.26     16.16 o 
   6  11   3     1426.54     1395.75     50.35 o 
  -8  12   3       86.17       82.42     14.75 o 
  -7  12   3      235.28      260.46     24.10 o 
  -6  12   3      508.74      524.22     27.67 o 
  -5  12   3     2972.18     2927.42     58.24 o 
  -4  12   3     2025.89     2044.50     45.06 o 
  -3  12   3     3297.89     3174.96     61.46 o 
  -2  12   3     6734.10     6650.65    110.20 o 
  -1  12   3     2750.02     2707.82     55.17 o 
   0  12   3      817.77      807.73     26.31 o 
   1  12   3     3497.49     3530.79     68.51 o 
   2  12   3      890.74      908.97     29.71 o 
   3  12   3      393.66      370.15     26.17 o 
   4  12   3       26.43       26.72     11.87 o 
   5  12   3       29.39       11.79     22.78 o 
  -7  13   3       57.64       52.17     12.75 o 
  -6  13   3        3.43       18.30      9.56 o 
  -5  13   3       35.93       49.68     11.68 o 
  -4  13   3      403.67      395.71     18.46 o 
  -3  13   3     1739.58     1680.49     40.90 o 
  -2  13   3      547.40      547.10     21.79 o 
  -1  13   3     5357.24     5339.91     94.30 o 
   0  13   3     1955.71     1979.66     46.67 o 
   1  13   3      466.18      463.39     21.73 o 
   2  13   3     4994.07     5021.06    112.04 o 
   3  13   3     1789.07     1865.27     59.27 o 
   4  13   3       77.31       55.67     18.96 o 
  -5  14   3       58.02       54.59     13.25 o 
  -4  14   3       34.93       23.85      9.45 o 
  -3  14   3       79.21       75.08     10.88 o 
  -2  14   3       39.48       45.10      9.58 o 
  -1  14   3      478.87      449.70     21.26 o 
   0  14   3     1042.46     1087.44     33.64 o 
   1  14   3      723.56      753.70     51.74 o 
   2  14   3        2.18        7.15      8.57 o 
   3  14   3     1810.10     1825.15     60.25 o 
  -3  15   3     1501.95     1541.39     41.63 o 
  -2  15   3      242.56      204.52     16.98 o 
  -1  15   3        1.73        5.15      7.92 o 
   0  15   3       67.78       54.51     13.06 o 
  -2 -16   4       75.77       69.84     12.08 o 
  -1 -16   4     1765.86     1909.47     58.65 o 
   0 -16   4     2459.61     2446.94     68.57 o 
   1 -16   4      125.08      126.19     17.18 o 
   2 -16   4     6036.64     5756.23    127.24 o 
   3 -16   4     2424.15     2381.52     78.65 o 
   4 -16   4       11.65       -0.60      9.18 o 
  -4 -15   4        6.03       -4.06     10.02 o 
  -3 -15   4      101.82       90.21     16.11 o 
  -2 -15   4      746.55      771.60     28.15 o 
  -1 -15   4      126.44      131.40     13.47 o 
   0 -15   4      186.77      178.21     18.69 o 
   1 -15   4      745.05      713.98     32.28 o 
   2 -15   4       19.97       20.94     10.37 o 
   3 -15   4     2343.53     2334.22     64.82 o 
   4 -15   4     2313.88     2340.61     65.14 o 
   5 -15   4      110.32       97.99     23.72 o 
   6 -15   4     2873.63     2876.33     75.99 o 
  -5 -14   4      134.83      118.76     18.00 o 
  -4 -14   4     1347.85     1379.63     47.93 o 
  -3 -14   4     3608.35     3525.43     69.70 o 
  -2 -14   4       55.53       52.93      9.80 o 
  -1 -14   4     1237.75     1223.32     34.01 o 
   0 -14   4     2360.58     2356.68     50.91 o 
   1 -14   4      230.37      198.23     18.41 o 
   2 -14   4      136.62      138.72     18.23 o 
   3 -14   4       84.24       84.74     15.27 o 
   4 -14   4       94.07       93.11     13.48 o 
   5 -14   4     1594.12     1596.51     76.54 o 
   6 -14   4      394.75      359.18     23.35 o 
   7 -14   4      324.56      328.30     22.44 o 
  -6 -13   4     3017.70     3058.93     80.67 o 
  -5 -13   4     1651.33     1732.61     54.86 o 
  -4 -13   4      179.43      175.68     18.69 o 
  -3 -13   4     9123.13     9093.88    145.23 o 
  -2 -13   4     5250.31     5291.61     92.24 o 
  -1 -13   4      326.15      325.08     16.68 o 
   0 -13   4      618.77      645.77     22.66 o 
   1 -13   4     6423.83     6374.20    130.07 o 
   2 -13   4      803.42      773.19     30.85 o 
   3 -13   4      310.34      302.69     19.57 o 
   4 -13   4       62.06       49.66     11.26 o 
   5 -13   4       52.42       35.94     13.38 o 
   6 -13   4      465.33      499.36     28.36 o 
   7 -13   4      600.88      589.44     28.71 o 
   8 -13   4       18.88        6.69     11.20 o 
  -7 -12   4      105.67      134.63     17.92 o 
  -6 -12   4      356.74      376.06     24.61 o 
  -5 -12   4      211.02      205.72     30.41 o 
  -4 -12   4     4195.50     4211.90     77.11 o 
  -3 -12   4      121.49      127.84     12.07 o 
  -2 -12   4     1999.68     2081.10     45.17 o 
  -1 -12   4     4415.16     4425.00     77.80 o 
   0 -12   4      276.37      302.74     17.38 o 
   1 -12   4      815.58      817.30     30.37 o 
   2 -12   4     3240.73     3162.23     57.78 o 
   3 -12   4        1.97       -1.14     13.69 o 
   4 -12   4      305.38      306.91     19.16 o 
   5 -12   4     5939.75     5657.15    118.17 o 
   6 -12   4      638.58      613.58     27.78 o 
   7 -12   4      195.37      210.78     18.99 o 
   8 -12   4       19.99       12.81     10.66 o 
  -8 -11   4     1560.57     1558.04     52.45 o 
  -7 -11   4        3.93       12.26      9.71 o 
  -6 -11   4       84.98       93.40     14.55 o 
  -5 -11   4      272.71      261.88     21.60 o 
  -4 -11   4      222.96      222.10     14.67 o 
  -3 -11   4      257.01      271.45     14.98 o 
  -2 -11   4     3028.35     3050.38     57.67 o 
  -1 -11   4       57.89       50.63      7.88 o 
   0 -11   4     3511.87     3431.50     61.52 o 
   1 -11   4     2769.32     2759.38     64.60 o 
   2 -11   4     2310.21     2305.16     44.21 o 
   3 -11   4     2552.97     2430.89     59.72 o 
   4 -11   4     4439.73     4248.55    157.52 o 
   5 -11   4     1872.83     1821.63     49.99 o 
   6 -11   4     5010.54     5075.24    107.47 o 
   7 -11   4     1703.20     1642.87     79.08 o 
   8 -11   4      365.63      361.87     22.56 o 
   9 -11   4      964.38     1038.52     52.94 o 
  -8 -10   4     2783.50     2875.70     76.00 o 
  -7 -10   4     3362.48     3330.14     88.63 o 
  -6 -10   4       65.26       75.11     12.88 o 
  -5 -10   4     4891.96     4975.56    237.02 o 
  -4 -10   4     2309.52     2337.56     47.77 o 
  -3 -10   4       24.80       33.38      6.80 o 
  -2 -10   4       73.59       92.70      9.34 o 
  -1 -10   4       24.17       24.98      6.27 o 
   0 -10   4       17.67       16.38      4.93 o 
   1 -10   4     1691.48     1645.54     43.32 o 
   2 -10   4     2346.11     2225.51     41.73 o 
   3 -10   4      161.60      137.26     21.49 o 
   4 -10   4    14428.40    14181.12    256.86 o 
   5 -10   4     4817.13     4855.76    101.23 o 
   6 -10   4       12.00       25.00      8.07 o 
   7 -10   4     4719.97     4825.02    102.37 o 
   8 -10   4     3661.17     3778.40    119.69 o 
   9 -10   4       45.79       55.16     16.43 o 
  -9  -9   4      693.36      741.94     35.09 o 
  -8  -9   4      637.19      672.49     57.28 o 
  -7  -9   4      621.54      642.05     29.97 o 
  -6  -9   4     2988.12     2940.38     72.71 o 
  -5  -9   4      514.02      529.16     25.61 o 
  -4  -9   4     1562.76     1559.56     35.21 o 
  -3  -9   4     3727.50     3767.98     65.64 o 
  -2  -9   4      150.51      167.09     19.13 o 
  -1  -9   4     2975.45     2849.79     51.50 o 
   0  -9   4     2776.09     2693.12     60.02 o 
   1  -9   4       30.23       28.99      6.74 o 
   2  -9   4      724.66      715.89     18.32 o 
   3  -9   4      221.34      240.72     14.44 o 
   4  -9   4       25.64       24.77      4.83 o 
   5  -9   4     1230.84     1270.44     37.34 o 
   6  -9   4     3809.98     3957.24     85.30 o 
   7  -9   4       13.10       26.58      8.07 o 
   8  -9   4     2261.60     2324.42     83.10 o 
   9  -9   4     4873.84     5036.08    151.02 o 
  10  -9   4        3.19       11.20     12.93 o 
  -9  -8   4       64.00       59.37     13.68 o 
  -8  -8   4      254.81      312.18     45.88 o 
  -7  -8   4      619.50      655.55     39.20 o 
  -6  -8   4      498.66      467.10     23.56 o 
  -5  -8   4     1209.71     1225.15     29.93 o 
  -4  -8   4     4788.31     4921.32     81.67 o 
  -3  -8   4      302.48      312.15     13.36 o 
  -2  -8   4     6782.67     6532.66    101.22 o 
  -1  -8   4     3884.83     3995.16     65.88 o 
   0  -8   4     1320.39     1329.31     33.08 o 
   1  -8   4     9671.40     9223.22    167.50 o 
   2  -8   4     3355.51     3304.12     54.27 o 
   3  -8   4     1099.79     1079.49     23.06 o 
   4  -8   4     2922.55     3006.96     51.12 o 
   5  -8   4     2057.71     2098.86     39.23 o 
   6  -8   4      603.89      624.78     28.54 o 
   7  -8   4      269.70      267.94     17.28 o 
   8  -8   4      636.57      662.31     39.24 o 
   9  -8   4       28.53       24.36     13.37 o 
  10  -8   4     1228.38     1391.83     65.24 o 
 -10  -7   4     1818.54     1873.85     58.22 o 
  -9  -7   4     1186.33     1210.29     49.64 o 
  -8  -7   4       85.87       93.23     14.13 o 
  -7  -7   4      890.80      895.06     33.65 o 
  -6  -7   4     1764.45     1718.66     48.06 o 
  -5  -7   4      304.38      314.82     13.92 o 
  -4  -7   4      452.23      440.35     17.54 o 
  -3  -7   4      556.54      549.32     27.20 o 
  -2  -7   4     1948.95     2037.97     38.14 o 
  -1  -7   4    12011.90    12035.90    173.47 o 
   0  -7   4    14991.26    14920.49    360.67 o 
   1  -7   4      456.21      531.07     18.84 o 
   2  -7   4    20905.40    20841.23    292.23 o 
   3  -7   4     5120.58     4851.45     74.82 o 
   4  -7   4      120.72      118.40      7.06 o 
   5  -7   4     5338.56     5333.11     95.92 o 
   6  -7   4     1039.76     1108.41     25.19 o 
   8  -7   4      501.37      502.32     33.11 o 
   9  -7   4        9.11       26.58     12.95 o 
  10  -7   4        5.99       -1.96     11.05 o 
 -10  -6   4      179.06      176.46     33.73 o 
  -9  -6   4      756.53      725.72     32.54 o 
  -8  -6   4     2436.30     2481.62     68.36 o 
  -7  -6   4      222.12      247.00     20.85 o 
  -6  -6   4      457.11      452.69     21.95 o 
  -5  -6   4     4188.74     4185.65     91.26 o 
  -4  -6   4       94.08       90.61      8.12 o 
  -3  -6   4      186.15      136.62     11.07 o 
  -2  -6   4     3229.71     3304.05     54.41 o 
  -1  -6   4      383.34      400.97     17.74 o 
   0  -6   4      619.67      588.80     14.76 o 
   1  -6   4     8971.54     9676.79    166.75 o 
   2  -6   4       36.71       48.23      5.30 o 
   3  -6   4     2004.82     2011.14     34.62 o 
   4  -6   4     7310.83     7602.71    112.27 o 
   5  -6   4      120.50      131.72      7.92 o 
   6  -6   4     7309.50     7346.26    134.13 o 
   7  -6   4     5941.22     5983.46     93.74 o 
   8  -6   4      533.47      540.46     34.20 o 
   9  -6   4     2504.31     2609.53     92.89 o 
  10  -6   4     1782.44     1800.07     75.96 o 
  11  -6   4      126.27      130.93     24.38 o 
 -10  -5   4     2722.85     2566.98    110.39 o 
  -9  -5   4     3352.94     3158.63     77.44 o 
  -8  -5   4      201.40      200.86     17.81 o 
  -7  -5   4    10147.90     9825.74    248.08 o 
  -6  -5   4     5502.72     5338.56    106.77 o 
  -5  -5   4      369.07      380.92     13.63 o 
  -4  -5   4     6924.00     6808.08    103.54 o 
  -3  -5   4     6307.32     6578.50     98.97 o 
  -2  -5   4     1515.89     1554.41     28.85 o 
  -1  -5   4     3610.95     3608.60     86.58 o 
   0  -5   4       55.38       48.65     14.00 o 
   1  -5   4     2108.25     2215.46     36.14 o 
   2  -5   4      729.20      803.90     15.84 o 
   3  -5   4     3397.66     3684.76     56.89 o 
   4  -5   4      134.33      159.09     16.59 o 
   5  -5   4     4857.49     4994.02     93.16 o 
   6  -5   4      529.40      539.60     18.20 o 
   7  -5   4      405.09      426.33     24.69 o 
   8  -5   4     3002.84     3124.70     87.02 o 
   9  -5   4     1807.27     1884.60     75.49 o 
  10  -5   4     1970.70     2101.18     85.02 o 
  11  -5   4     1992.62     1957.53     84.78 o 
 -10  -4   4      163.40      153.57     29.80 o 
  -9  -4   4      698.52      717.54     30.53 o 
  -8  -4   4     1944.74     1865.41     50.96 o 
  -7  -4   4      589.02      560.29     28.72 o 
  -6  -4   4     4927.53     4762.48     95.60 o 
  -5  -4   4    11289.73    11002.25    214.57 o 
  -4  -4   4       28.75       36.46      5.16 o 
  -3  -4   4    26492.99    26699.23    777.13 o 
  -2  -4   4    14924.64    14574.23    245.34 o 
  -1  -4   4      563.82      570.70     16.04 o 
   0  -4   4    10428.39    10578.36    148.56 o 
   1  -4   4    11201.20    10904.33    153.25 o 
   2  -4   4      649.34      849.19     15.65 o 
   3  -4   4     6491.01     6951.96    100.59 o 
   4  -4   4       11.63        8.70      3.04 o 
   5  -4   4      276.43      292.40     10.54 o 
   6  -4   4      826.76      801.92     19.55 o 
   7  -4   4      813.09      873.09     28.26 o 
   8  -4   4        8.32        8.26      6.83 o 
   9  -4   4     2497.15     2666.00     95.62 o 
  10  -4   4      506.58      544.42     40.10 o 
  11  -4   4        1.10       15.67     13.67 o 
 -11  -3   4       64.95       39.10     22.66 o 
 -10  -3   4      191.38      259.39     35.72 o 
  -9  -3   4      376.07      352.01     26.70 o 
  -8  -3   4        5.58       21.83     11.89 o 
  -7  -3   4     2055.31     1950.14     49.10 o 
  -6  -3   4      855.72      847.23     25.56 o 
  -5  -3   4     1828.70     1794.90     38.38 o 
  -4  -3   4     8033.86     7830.39    114.78 o 
  -3  -3   4      499.15      458.31     12.16 o 
  -2  -3   4      953.59      807.95     16.18 o 
  -1  -3   4    11821.59    11523.25    292.90 o 
   0  -3   4      923.17     1067.46     18.45 o 
   1  -3   4    15813.74    16146.20    274.57 o 
   2  -3   4    22226.06    22608.01    314.14 o 
   3  -3   4       35.28       28.91      6.44 o 
   4  -3   4     9632.09     9690.43    138.86 o 
   5  -3   4    20810.56    21899.38    305.62 o 
   6  -3   4      439.36      446.27     13.64 o 
   7  -3   4      749.70      703.82     25.53 o 
   8  -3   4      477.98      527.10     28.46 o 
   9  -3   4       48.19       42.51     10.78 o 
  10  -3   4      194.34      220.30     29.54 o 
  11  -3   4      326.30      378.99     36.66 o 
 -11  -2   4     3277.99     3397.82    131.92 o 
 -10  -2   4      316.37      314.53     37.66 o 
  -9  -2   4     1413.33     1395.73     67.58 o 
  -8  -2   4     3507.61     3431.41    131.48 o 
  -7  -2   4      483.81      440.73     19.61 o 
  -6  -2   4      307.02      318.85     11.39 o 
  -5  -2   4      148.43      149.39      7.72 o 
  -4  -2   4      298.35      243.68      8.94 o 
  -3  -2   4     4365.18     4292.52     64.60 o 
  -2  -2   4     8618.29     8881.89    125.18 o 
  -1  -2   4     4033.11     3996.32    189.77 o 
   0  -2   4    13966.34    14840.69    316.03 o 
   1  -2   4     4090.62     4025.41     58.44 o 
   2  -2   4     7811.89     8222.14    116.67 o 
   3  -2   4    18290.63    16590.64   1057.78 o 
   4  -2   4    10237.97    10802.73    154.15 o 
   5  -2   4     2399.41     2400.72     49.70 o 
   6  -2   4     9685.36     9969.18    145.87 o 
   7  -2   4     1726.81     1719.93     45.51 o 
   8  -2   4     2425.98     2482.38     99.02 o 
   9  -2   4     1352.49     1385.31     44.64 o 
  10  -2   4       49.11       54.52     12.79 o 
  11  -2   4      378.32      485.73     42.02 o 
 -11  -1   4     1639.86     1697.48     84.03 o 
 -10  -1   4     2458.21     2527.75    101.79 o 
  -9  -1   4      166.37      185.66     27.31 o 
  -8  -1   4     4575.65     4668.61    144.74 o 
  -7  -1   4     4895.32     4960.90     96.97 o 
  -6  -1   4      519.70      499.90     14.32 o 
  -5  -1   4     8309.43     8334.78    167.97 o 
  -4  -1   4     4124.11     3799.46     58.32 o 
  -3  -1   4     3705.88     3831.59     57.51 o 
  -2  -1   4        1.37       15.02      3.53 o 
  -1  -1   4      624.66      672.72     12.44 o 
   0  -1   4    10498.00    11202.14    155.88 o 
   1  -1   4     7328.82     7546.77    182.05 o 
   2  -1   4     7873.51     7584.17    156.33 o 
   3  -1   4      893.56      890.45     24.49 o 
   4  -1   4    15614.48    15650.90    234.43 o 
   5  -1   4     7282.79     7002.19    104.57 o 
   6  -1   4      150.17      176.16     13.71 o 
   7  -1   4     6270.45     6136.70    121.71 o 
   8  -1   4     6520.95     6236.69    126.82 o 
   9  -1   4      175.58      190.36     30.76 o 
  10  -1   4     3008.35     3100.28     79.98 o 
  11  -1   4      594.74      636.48     49.22 o 
 -11   0   4     1048.93      990.38     61.09 o 
 -10   0   4       58.04       67.05     19.45 o 
  -9   0   4     4411.21     4460.57    143.20 o 
  -8   0   4     4433.38     4539.15     99.94 o 
  -7   0   4     1680.36     1806.86     35.52 o 
  -6   0   4    12967.31    13469.29    216.82 o 
  -5   0   4     2938.21     2683.05     66.26 o 
  -4   0   4     2602.49     2286.58     48.77 o 
  -3   0   4    10475.16    10450.62    146.86 o 
  -2   0   4     2537.14     2680.07     53.60 o 
  -1   0   4     1837.05     1829.13     28.20 o 
   0   0   4      194.67      173.70      5.60 o 
   1   0   4      265.18      270.73      9.36 o 
   2   0   4      128.41      143.72      7.53 o 
   3   0   4        7.57       -4.43      5.76 o 
   4   0   4       94.93      104.09      9.45 o 
   5   0   4     1432.46     1336.66     28.60 o 
   6   0   4     1440.28     1398.71     38.34 o 
   7   0   4        6.27       34.19     13.34 o 
   8   0   4     4276.73     4077.10     92.20 o 
   9   0   4     6185.73     5999.77    179.33 o 
  10   0   4       63.77       74.97     14.69 o 
  11   0   4     2430.55     2256.49     73.09 o 
 -11   1   4       62.94       72.61     21.23 o 
 -10   1   4      102.27       75.51     19.53 o 
  -9   1   4       75.18       84.66     18.44 o 
  -8   1   4     4806.48     4801.00    145.06 o 
  -7   1   4     3262.88     3420.07     93.22 o 
  -6   1   4        4.00        9.42      6.05 o 
  -5   1   4    16382.98    16612.72    651.93 o 
  -4   1   4    19128.46    18954.52    501.52 o 
  -3   1   4       40.49       45.68      3.11 o 
  -2   1   4    31030.43    30962.81    547.27 o 
  -1   1   4    14520.35    15184.50    296.43 o 
   0   1   4      476.09      536.12     17.19 o 
   1   1   4     6312.72     6329.16     90.81 o 
   2   1   4     3092.79     3041.28     57.69 o 
   3   1   4      187.85      208.81      7.88 o 
   4   1   4      142.47      118.17      6.64 o 
   5   1   4      449.00      389.32     25.24 o 
   6   1   4        0.11        3.08      5.65 o 
   7   1   4      398.05      393.91     21.04 o 
   8   1   4       95.31       82.14     12.56 o 
   9   1   4      782.04      696.39     46.05 o 
  10   1   4     1601.67     1493.38     52.35 o 
 -11   2   4       27.69       18.60     15.42 o 
 -10   2   4      688.19      732.98     46.00 o 
  -9   2   4     1148.85     1118.42     54.33 o 
  -8   2   4      896.45      863.48     43.95 o 
  -7   2   4      110.19      116.35      9.77 o 
  -6   2   4      408.18      410.94     15.52 o 
  -5   2   4      131.82      150.95      7.79 o 
  -4   2   4     6693.71     7185.81    105.06 o 
  -3   2   4     7657.62     7575.61    129.40 o 
  -2   2   4     1051.32     1116.80     19.93 o 
  -1   2   4    19638.89    19169.44    673.08 o 
   0   2   4    45488.46    44410.04    792.57 o 
   1   2   4      533.47      552.23     15.81 o 
   2   2   4    15356.34    15100.93    255.95 o 
   3   2   4    13236.75    12732.72    220.86 o 
   4   2   4     1302.12     1330.61     28.86 o 
   5   2   4     3850.08     3778.26     79.50 o 
   6   2   4     2348.59     2367.52     58.03 o 
   7   2   4      225.72      213.00     18.06 o 
   8   2   4       18.42       22.09      9.71 o 
   9   2   4      123.72      108.58     15.42 o 
  10   2   4      339.58      317.14     37.87 o 
 -11   3   4     2506.98     2570.63    101.26 o 
 -10   3   4     1526.42     1544.33     69.30 o 
  -9   3   4      389.78      384.36     30.84 o 
  -8   3   4     1201.12     1197.63     53.38 o 
  -7   3   4      925.65      880.41     32.46 o 
  -6   3   4      549.84      554.49     15.89 o 
  -5   3   4      356.70      368.25     15.49 o 
  -4   3   4     1848.47     1965.96     34.23 o 
  -3   3   4        0.04        3.18      2.37 o 
  -2   3   4     3903.57     3971.73     60.64 o 
  -1   3   4     2115.30     2153.51     35.97 o 
   0   3   4        6.44       29.62      6.40 o 
   1   3   4    17253.03    17405.72    349.86 o 
   2   3   4     5167.82     5265.59     79.98 o 
   3   3   4     6336.16     6236.70     94.80 o 
   4   3   4    20997.54    20793.93    293.52 o 
   5   3   4     1085.02     1103.38     34.29 o 
   6   3   4     5867.01     5756.66    142.38 o 
   7   3   4     6499.30     6238.98    252.98 o 
   8   3   4      573.03      628.00     66.03 o 
   9   3   4      680.66      690.20     34.40 o 
  10   3   4      951.28      971.15     46.88 o 
 -11   4   4      181.82      162.94     25.98 o 
 -10   4   4     1998.21     2123.00     84.41 o 
  -9   4   4     5509.83     5572.64    165.85 o 
  -8   4   4      782.92      805.09     77.85 o 
  -7   4   4     3670.77     3649.76    109.68 o 
  -6   4   4     6310.90     6136.07     94.88 o 
  -5   4   4      101.40       75.46      6.23 o 
  -4   4   4     2024.86     2004.06     35.48 o 
  -3   4   4     2910.97     3013.33     48.94 o 
  -2   4   4      137.55      165.11      9.96 o 
  -1   4   4      155.31      179.12      7.70 o 
   0   4   4      623.81      671.93     16.24 o 
   1   4   4      240.77      294.17     10.59 o 
   2   4   4     4773.02     5014.56     77.92 o 
   3   4   4     9015.18     9085.97    134.85 o 
   4   4   4      529.12      517.85     15.99 o 
   5   4   4     9834.66     9837.12    251.35 o 
   6   4   4     6538.98     6544.72    346.20 o 
   7   4   4      176.37      137.80     15.57 o 
   8   4   4     4222.74     4207.94     96.88 o 
   9   4   4     1095.29     1105.47     42.59 o 
  10   4   4     1175.94     1140.68     45.06 o 
 -11   5   4      125.96       96.83     21.56 o 
 -10   5   4       34.08       33.79     14.37 o 
  -9   5   4      250.36      301.72     27.60 o 
  -8   5   4     1806.39     1923.32    138.04 o 
  -7   5   4       57.16       74.23     20.22 o 
  -6   5   4     4071.72     4038.77     66.90 o 
  -5   5   4     9021.21     9083.80    134.51 o 
  -4   5   4      136.06      128.94      7.47 o 
  -3   5   4     7186.50     7187.78    107.08 o 
  -2   5   4    12400.56    12441.02    227.85 o 
  -1   5   4      354.32      312.49     25.17 o 
   0   5   4     5406.35     5502.08     84.52 o 
   1   5   4     3093.87     3113.83     52.53 o 
   2   5   4       85.02       78.44      7.07 o 
   3   5   4       66.43       59.17      6.73 o 
   4   5   4      594.49      648.24     19.01 o 
   5   5   4      515.47      477.54     23.13 o 
   6   5   4     2816.16     2691.78     67.00 o 
   7   5   4     4176.31     4209.30     95.60 o 
   8   5   4      257.50      280.52     23.06 o 
   9   5   4     2642.23     2585.75     71.95 o 
 -10   6   4        7.21       11.29     11.69 o 
  -9   6   4       20.21       24.46     12.97 o 
  -8   6   4      231.99      235.22     18.97 o 
  -7   6   4      597.83      576.06     25.34 o 
  -6   6   4     1557.19     1542.39     32.40 o 
  -5   6   4      138.64      131.61      8.47 o 
  -4   6   4     4829.66     4736.77     75.50 o 
  -3   6   4     1702.03     1644.75     38.44 o 
  -2   6   4     1240.32     1238.49     34.22 o 
  -1   6   4     7039.40     7085.64    106.97 o 
   0   6   4      969.54      982.21     22.91 o 
   1   6   4     5118.06     5199.66     82.48 o 
   2   6   4     8320.71     8463.02    143.72 o 
   3   6   4      347.64      379.35     14.67 o 
   4   6   4     2607.16     2702.80     63.34 o 
   5   6   4     2131.68     2208.18     57.96 o 
   6   6   4      174.45      147.62     16.12 o 
   7   6   4       48.14       46.53     13.75 o 
   8   6   4      272.33      279.83     23.59 o 
   9   6   4      161.29      183.93     21.02 o 
 -10   7   4       17.05        1.45     11.16 o 
  -9   7   4     2266.74     2405.50     89.12 o 
  -8   7   4      835.93      887.68     34.34 o 
  -7   7   4       80.08       76.42     11.94 o 
  -6   7   4      164.64      176.22     15.81 o 
  -5   7   4      121.63      109.77      8.62 o 
  -4   7   4      497.14      551.50     16.64 o 
  -3   7   4      268.71      212.34     10.27 o 
  -2   7   4     4500.55     4416.03     71.73 o 
  -1   7   4      265.61      228.35     10.80 o 
   0   7   4     8801.72     8818.95    132.49 o 
   1   7   4     4853.44     4869.09     79.50 o 
   2   7   4       43.85       74.76      9.75 o 
   3   7   4     5901.40     5995.91     97.31 o 
   4   7   4     2951.59     2955.49     55.83 o 
   5   7   4       12.63       12.72      8.43 o 
   6   7   4     2750.26     2653.27     68.86 o 
   7   7   4      652.61      609.98     30.09 o 
   8   7   4      275.75      311.82     24.21 o 
 -10   8   4     2315.83     2415.33     92.93 o 
  -9   8   4        1.09       20.21     12.15 o 
  -8   8   4     2731.67     2854.77    111.60 o 
  -7   8   4     5119.96     5229.29    119.01 o 
  -6   8   4       24.10       17.24      8.73 o 
  -5   8   4     5082.17     4868.72     84.04 o 
  -4   8   4     5545.61     5510.54     88.53 o 
  -3   8   4       54.66       59.86     11.15 o 
  -2   8   4        0.64       -0.54      5.39 o 
  -1   8   4       43.12       39.41      7.22 o 
   0   8   4       44.07       43.31      6.67 o 
   1   8   4     1924.32     1933.27     52.83 o 
   2   8   4     4998.38     5050.23     84.39 o 
   3   8   4      169.44      162.83     12.11 o 
   4   8   4     7576.51     7315.58    145.43 o 
   5   8   4     3683.52     3581.85     85.21 o 
   6   8   4      202.75      220.64     28.79 o 
   7   8   4     1607.72     1614.94     52.66 o 
   8   8   4     2709.53     2756.69     76.02 o 
  -9   9   4     4045.67     4194.45    205.45 o 
  -8   9   4      278.96      291.77     25.72 o 
  -7   9   4     1224.02     1185.49     41.34 o 
  -6   9   4     7009.54     6497.76    215.80 o 
  -5   9   4      541.04      577.88     19.11 o 
  -4   9   4     2488.80     2380.37     61.02 o 
  -3   9   4     5888.47     5759.49     93.33 o 
  -2   9   4      711.64      713.80     21.58 o 
  -1   9   4     2195.73     2184.26     43.74 o 
   0   9   4      391.79      383.03     15.88 o 
   1   9   4       80.14       99.19     10.09 o 
   2   9   4      219.59      202.13     14.87 o 
   3   9   4       57.59       48.63      8.33 o 
   4   9   4       61.47       49.00     11.25 o 
   5   9   4      189.69      162.01     25.30 o 
   6   9   4     1654.23     1707.84     54.40 o 
   7   9   4      178.74      202.38     21.66 o 
  -9  10   4      413.41      522.32     29.11 o 
  -8  10   4      251.94      281.27     21.72 o 
  -7  10   4     1860.19     1889.24     56.80 o 
  -6  10   4      205.90      206.96     18.90 o 
  -5  10   4     9784.99     9227.06    183.04 o 
  -4  10   4     4456.02     4254.39     74.32 o 
  -3  10   4       49.53       40.75      7.37 o 
  -2  10   4     8724.09     8592.54    133.79 o 
  -1  10   4     6739.33     6730.38    108.72 o 
   0  10   4      427.71      439.26     18.10 o 
   1  10   4     2616.12     2632.30     52.98 o 
   2  10   4     1305.61     1343.69     34.47 o 
   3  10   4      137.73      103.09     11.39 o 
   4  10   4      302.14      292.76     22.07 o 
   5  10   4       10.76       18.65     10.45 o 
   6  10   4      119.02      127.48     41.86 o 
   7  10   4       42.71       45.23     13.35 o 
  -8  11   4       69.88       43.97     11.94 o 
  -7  11   4        0.22       -2.57      7.35 o 
  -6  11   4       92.72      100.78     14.40 o 
  -5  11   4        9.02        3.10      8.34 o 
  -4  11   4     1535.69     1495.21     35.89 o 
  -3  11   4     4802.31     4637.96     91.29 o 
  -2  11   4       97.95      107.34     12.50 o 
  -1  11   4     8613.09     8287.54    131.74 o 
   0  11   4     4937.12     5052.39     87.96 o 
   1  11   4      127.89      122.03     11.87 o 
   2  11   4     5783.20     5764.68    121.32 o 
   3  11   4     5826.59     5934.08    103.55 o 
   4  11   4        0.35        9.71      9.67 o 
   5  11   4     1131.67     1208.48     45.74 o 
   6  11   4     1293.81     1284.61     97.83 o 
  -7  12   4      164.26      150.54     18.51 o 
  -6  12   4        8.34       16.46      9.45 o 
  -5  12   4       13.24        4.95      8.13 o 
  -4  12   4       93.10      108.86     11.27 o 
  -3  12   4        0.32       -3.21      5.67 o 
  -2  12   4      431.41      428.46     18.70 o 
  -1  12   4       32.08       30.14      8.06 o 
   0  12   4      796.65      776.03     26.38 o 
   1  12   4     2464.10     2449.98     53.47 o 
   2  12   4      254.74      239.25     20.63 o 
   3  12   4     3407.92     3271.07     83.55 o 
   4  12   4     2710.41     2820.74     77.27 o 
   5  12   4      591.05      602.10     33.61 o 
  -6  13   4     2498.21     2627.88     74.32 o 
  -5  13   4       86.91       94.54     14.82 o 
  -4  13   4      830.50      789.14     34.91 o 
  -3  13   4     1082.01     1078.46     31.80 o 
  -2  13   4       75.76       78.96     10.84 o 
  -1  13   4      384.89      352.86     18.60 o 
   0  13   4        9.90        4.04      8.02 o 
   1  13   4       46.67       37.74      9.68 o 
   2  13   4     1305.89     1331.37     38.82 o 
   3  13   4     1546.79     1570.05     53.76 o 
   4  13   4       91.55       82.80     16.60 o 
  -4  14   4      342.96      312.67     23.81 o 
  -3  14   4     2803.77     2754.49     59.34 o 
  -2  14   4     2293.96     2304.09     73.08 o 
  -1  14   4      415.34      394.73     20.59 o 
   0  14   4      491.93      509.76     23.39 o 
   1  14   4     1205.81     1245.19     46.14 o 
   2  14   4      189.56      170.83     16.83 o 
   1 -17   5     1188.99     1195.39     59.35 o 
  -2 -16   5      734.94      720.25     34.03 o 
  -1 -16   5       45.13       42.05     12.72 o 
   0 -16   5       49.03       57.23     14.79 o 
   1 -16   5       51.94       24.08     11.27 o 
   2 -16   5       85.94       70.91     14.51 o 
   3 -16   5      319.40      313.76     24.41 o 
   4 -16   5       21.16       17.35     10.26 o 
  -4 -15   5     1356.92     1377.06    114.29 o 
  -3 -15   5     1190.84     1186.50     35.42 o 
  -2 -15   5     3431.75     3507.84     70.01 o 
  -1 -15   5      755.04      766.16     41.11 o 
   0 -15   5      766.37      712.85     31.93 o 
   1 -15   5     1992.42     1986.86     58.21 o 
   2 -15   5      153.51      146.92     17.10 o 
   3 -15   5        7.02       -0.09      8.37 o 
   4 -15   5       87.07       59.02     13.07 o 
   5 -15   5      374.74      300.87     22.59 o 
   6 -15   5      580.89      515.50     28.75 o 
  -5 -14   5        1.04      -10.39     19.65 o 
  -4 -14   5     2112.02     2111.21     61.56 o 
  -3 -14   5      374.57      342.23     18.59 o 
  -2 -14   5     1037.15     1055.16     31.54 o 
  -1 -14   5     1552.29     1582.88     39.53 o 
   0 -14   5     1180.35     1210.63     41.29 o 
   1 -14   5     1601.90     1570.80     48.46 o 
   2 -14   5     4097.71     4113.42    110.63 o 
   3 -14   5     2054.11     1975.83     56.39 o 
   4 -14   5      398.77      362.29     22.47 o 
   5 -14   5      623.88      672.46     31.26 o 
   6 -14   5      573.16      542.35     28.03 o 
   7 -14   5        5.72        5.95     14.24 o 
  -6 -13   5       14.20       38.08     14.45 o 
  -5 -13   5        5.93       15.10     10.18 o 
  -4 -13   5       16.69       44.28     21.81 o 
  -3 -13   5       43.96       60.81     10.25 o 
  -2 -13   5     1764.37     1797.46     42.06 o 
  -1 -13   5      107.58      109.48     17.57 o 
   0 -13   5     2068.47     2096.22     56.44 o 
   1 -13   5     3191.40     3325.93     78.31 o 
   2 -13   5      112.60      123.15     14.23 o 
   3 -13   5     3193.26     3101.73     97.46 o 
   4 -13   5     3985.07     3744.14     86.76 o 
   5 -13   5        2.91       13.81     10.87 o 
   6 -13   5     3266.45     3141.75     83.79 o 
   7 -13   5      967.17     1019.38     38.68 o 
   8 -13   5        0.80        1.99      8.19 o 
  -7 -12   5     3403.39     3409.53     86.39 o 
  -6 -12   5       13.75       12.16      9.83 o 
  -5 -12   5      157.64      172.80     18.82 o 
  -4 -12   5     4501.11     4526.58     81.61 o 
  -3 -12   5      288.63      327.61     16.41 o 
  -2 -12   5      255.01      261.17     35.66 o 
  -1 -12   5      374.71      367.28     17.59 o 
   0 -12   5      198.63      183.51     12.83 o 
   1 -12   5     1016.30     1043.48     27.51 o 
   2 -12   5     4578.04     4517.34    129.64 o 
   3 -12   5      954.58      913.03     32.79 o 
   4 -12   5     3126.67     2965.87     71.57 o 
   5 -12   5     7000.85     6999.39    141.33 o 
   6 -12   5      267.54      281.28     23.97 o 
   7 -12   5     1412.13     1464.71     46.16 o 
   8 -12   5     2509.12     2566.35     67.39 o 
  -8 -11   5      530.74      555.72     30.27 o 
  -7 -11   5      207.99      226.98     43.15 o 
  -6 -11   5     2064.53     2092.64     59.84 o 
  -5 -11   5      969.60     1025.23     69.72 o 
  -4 -11   5     3685.16     3906.24     71.48 o 
  -3 -11   5     3921.35     3951.68     70.94 o 
  -2 -11   5      899.60      926.32     25.98 o 
  -1 -11   5      999.85     1044.56     45.16 o 
   0 -11   5     6156.84     6180.15     99.63 o 
   1 -11   5        8.60       19.52      7.47 o 
   2 -11   5      931.52      855.45     30.13 o 
   3 -11   5      598.75      635.62     31.17 o 
   4 -11   5       11.38       10.15      7.46 o 
   5 -11   5       90.93      122.88     26.91 o 
   6 -11   5     1923.36     1965.49     53.81 o 
   7 -11   5      831.94      866.20     32.85 o 
   8 -11   5      776.46      774.69     31.81 o 
   9 -11   5     2011.75     2168.30     84.47 o 
  -8 -10   5      147.41      156.35     18.56 o 
  -7 -10   5      933.83      991.37     38.21 o 
  -6 -10   5        0.63        3.56      8.25 o 
  -5 -10   5     2137.38     2105.24     56.86 o 
  -4 -10   5     3791.94     3898.17     70.08 o 
  -3 -10   5        2.20        9.40      5.44 o 
  -2 -10   5     5430.78     5460.17     89.44 o 
  -1 -10   5     7570.69     7743.29    119.93 o 
   0 -10   5       41.19       52.47     14.54 o 
   1 -10   5     6427.72     6526.57    119.31 o 
   2 -10   5     1495.32     1490.07     41.03 o 
   3 -10   5      468.19      471.41     21.36 o 
   4 -10   5     8081.31     8066.48    154.50 o 
   5 -10   5       12.02        2.26     13.15 o 
   6 -10   5      528.56      476.33     22.68 o 
   7 -10   5       10.90       12.66     12.00 o 
   8 -10   5      328.75      331.69     20.54 o 
   9 -10   5       24.03       18.81     13.42 o 
  -9  -9   5     2211.66     2356.76     66.88 o 
  -8  -9   5      439.25      420.24     25.31 o 
  -7  -9   5     1231.27     1138.63     64.83 o 
  -6  -9   5       20.11       21.99     15.32 o 
  -5  -9   5       47.71       43.74      8.13 o 
  -4  -9   5     1358.63     1357.06     39.21 o 
  -3  -9   5     4771.74     5035.98     83.30 o 
  -2  -9   5      320.43      314.04     19.00 o 
  -1  -9   5     8515.63     8440.95    156.45 o 
   0  -9   5    10330.93    10507.07    200.72 o 
   1  -9   5      566.82      547.74     17.66 o 
   2  -9   5     4116.59     3966.47     82.54 o 
   3  -9   5    12315.42    12390.39    223.67 o 
   4  -9   5        3.93       16.97     13.92 o 
   5  -9   5     2864.91     2767.97     64.27 o 
   6  -9   5     2274.85     2387.67     58.58 o 
   7  -9   5       48.45       47.90      9.50 o 
   8  -9   5      671.96      681.11     40.27 o 
   9  -9   5       16.12       31.01     13.52 o 
  10  -9   5      419.53      386.39     34.25 o 
  -9  -8   5       37.46       33.31     15.08 o 
  -8  -8   5     2851.81     2882.14     73.13 o 
  -7  -8   5     1470.83     1453.05     45.30 o 
  -6  -8   5      464.57      429.01     22.81 o 
  -5  -8   5     4416.56     4456.85     78.17 o 
  -4  -8   5      682.27      651.67     20.20 o 
  -3  -8   5      494.80      499.02     16.82 o 
  -2  -8   5      311.98      327.57     13.65 o 
  -1  -8   5      767.51      799.88     35.51 o 
   0  -8   5      825.03      783.50     19.75 o 
   1  -8   5     2094.01     2032.12     40.48 o 
   2  -8   5      221.12      204.51     15.07 o 
   3  -8   5     1872.96     1735.47     32.14 o 
   4  -8   5     7166.63     7194.28    136.62 o 
   5  -8   5     1119.09     1133.89     33.72 o 
   6  -8   5     1233.57     1251.61     55.39 o 
   7  -8   5     8934.20     9092.53    171.26 o 
   8  -8   5      945.00     1006.96     49.78 o 
   9  -8   5     1090.39     1038.06     53.06 o 
  10  -8   5     1397.11     1466.53     68.08 o 
 -10  -7   5     1703.13     1556.14     83.59 o 
  -9  -7   5     5653.18     5836.65    280.70 o 
  -8  -7   5     1046.85     1024.26     89.08 o 
  -7  -7   5     5402.23     5437.33    300.35 o 
  -6  -7   5     9254.58     9225.42    339.63 o 
  -5  -7   5      507.85      519.67     17.86 o 
  -4  -7   5     3201.52     3156.33     82.85 o 
  -3  -7   5     4824.91     4860.01     78.18 o 
  -2  -7   5       13.01       52.64     18.98 o 
  -1  -7   5     4605.09     4566.06    143.80 o 
   0  -7   5       93.12      108.23     14.76 o 
   1  -7   5     1377.57     1503.24     28.78 o 
   2  -7   5        1.47       18.69      7.29 o 
   3  -7   5      105.68       93.85      5.50 o 
   4  -7   5      136.32      147.51      7.14 o 
   5  -7   5      772.80      759.89     25.72 o 
   6  -7   5     1507.24     1535.85     40.71 o 
   7  -7   5      135.65       76.80     32.44 o 
   8  -7   5     5063.71     4866.20    144.17 o 
   9  -7   5     1869.32     1948.39     77.44 o 
  10  -7   5      399.16      420.18     35.96 o 
 -10  -6   5      177.36      165.41     31.67 o 
  -9  -6   5      914.50      934.86     36.73 o 
  -8  -6   5     2297.31     2271.80    185.86 o 
  -7  -6   5     1305.94     1334.94     40.90 o 
  -6  -6   5     1722.90     1674.91     45.23 o 
  -5  -6   5    14304.66    14097.40    205.03 o 
  -4  -6   5     2974.21     3052.78     53.27 o 
  -3  -6   5    11021.98    11152.54    162.24 o 
  -2  -6   5    19168.40    18539.27    348.66 o 
  -1  -6   5     1390.85     1302.91     31.41 o 
   0  -6   5     9057.82     9362.76    252.84 o 
   1  -6   5    14603.20    14830.59    209.85 o 
   2  -6   5     1408.73     1441.00     35.24 o 
   3  -6   5       42.57       33.94      3.81 o 
   4  -6   5       13.59       20.39      4.28 o 
   5  -6   5      105.31       99.36      6.92 o 
   6  -6   5     1493.72     1530.96     57.78 o 
   7  -6   5      376.64      395.55     27.95 o 
   8  -6   5       93.76       89.94     17.66 o 
   9  -6   5     1383.69     1489.19     65.82 o 
  10  -6   5     1527.80     1543.49     70.46 o 
 -10  -5   5       26.09       13.83     17.67 o 
  -9  -5   5       68.44       48.21     19.88 o 
  -8  -5   5       62.92       64.70     11.42 o 
  -7  -5   5      882.88      857.29     30.54 o 
  -6  -5   5      611.96      619.79     42.35 o 
  -5  -5   5        2.38       12.91      4.43 o 
  -4  -5   5     5495.26     5546.26     88.67 o 
  -3  -5   5     1309.20     1109.44     35.86 o 
  -2  -5   5     1199.92     1035.49     31.36 o 
  -1  -5   5    23403.65    22657.21    316.05 o 
   0  -5   5     9854.03    10134.75    143.77 o 
   1  -5   5     2161.75     2187.50     35.12 o 
   2  -5   5    27137.35    27444.04    464.76 o 
   3  -5   5    12721.49    12972.67    183.45 o 
   4  -5   5     1371.42     1381.18     31.98 o 
   5  -5   5     5058.08     5093.30     94.85 o 
   6  -5   5     2166.32     2209.46     40.21 o 
   7  -5   5       22.43       11.98      9.94 o 
   8  -5   5      114.45       81.91     16.75 o 
   9  -5   5      163.60      182.09     25.25 o 
  10  -5   5      307.03      295.56     33.51 o 
 -10  -4   5     1214.04     1223.79     69.83 o 
  -9  -4   5      783.25      733.40     49.77 o 
  -8  -4   5     1972.89     1909.52     51.14 o 
  -7  -4   5      171.74      171.77     16.08 o 
  -6  -4   5      509.61      499.81     15.80 o 
  -5  -4   5      649.91      650.04     17.50 o 
  -4  -4   5      134.12      167.52      8.85 o 
  -3  -4   5     1978.69     1855.90     40.42 o 
  -2  -4   5     8754.31     8794.85    126.18 o 
  -1  -4   5      277.01      271.21      8.28 o 
   0  -4   5     7915.97     7733.97    110.30 o 
   1  -4   5    18510.94    18918.64    322.38 o 
   2  -4   5      155.77      163.28      9.79 o 
   3  -4   5     6057.15     5850.77    125.36 o 
   4  -4   5    16216.57    16524.93    285.07 o 
   5  -4   5      305.41      313.30     14.27 o 
   6  -4   5     7183.03     7296.47    109.83 o 
   7  -4   5     3044.94     3151.01     68.58 o 
   8  -4   5      354.88      400.01     31.12 o 
   9  -4   5     1685.49     1735.98     73.47 o 
  10  -4   5      312.62      345.49     37.14 o 
  11  -4   5        0.65      -17.02     11.35 o 
 -11  -3   5      845.70      810.73     58.49 o 
 -10  -3   5     3855.90     3566.85    132.70 o 
  -9  -3   5     1342.80     1336.39     67.39 o 
  -8  -3   5     2030.68     1892.34     49.63 o 
  -7  -3   5     4503.32     4162.99    275.56 o 
  -6  -3   5     3617.40     3355.02     61.13 o 
  -5  -3   5      253.19      200.02      9.70 o 
  -4  -3   5     3273.53     3267.13     53.84 o 
  -3  -3   5      887.35      793.79     17.19 o 
  -2  -3   5     2272.66     2388.33     38.14 o 
  -1  -3   5      263.53      245.68     12.41 o 
   0  -3   5      717.19      788.71     31.56 o 
   1  -3   5     4859.39     5021.22     72.69 o 
   2  -3   5    12512.75    12399.43    174.55 o 
   3  -3   5     2621.09     2713.44     43.20 o 
   4  -3   5     5378.00     5195.66     78.38 o 
   5  -3   5    14537.66    14304.05    203.39 o 
   6  -3   5     1624.21     1656.96     32.23 o 
   7  -3   5     3583.82     3693.56     78.87 o 
   8  -3   5     4941.03     5081.58    105.31 o 
   9  -3   5      178.04      178.62     27.69 o 
  10  -3   5      975.78     1025.17     57.65 o 
  11  -3   5      767.73      749.29     52.83 o 
 -11  -2   5     1664.58     1629.76     83.87 o 
 -10  -2   5      269.50      253.11     34.35 o 
  -9  -2   5     2641.77     2691.75    102.37 o 
  -8  -2   5     6233.32     6256.21    184.95 o 
  -7  -2   5      445.56      463.62     27.20 o 
  -6  -2   5     6202.00     5844.92     89.80 o 
  -5  -2   5     5138.35     4986.97     76.74 o 
  -4  -2   5      194.77      222.63      8.63 o 
  -3  -2   5     2894.32     2498.47     47.29 o 
  -2  -2   5     3105.57     3180.82     48.26 o 
  -1  -2   5     1487.31     1760.17     46.38 o 
   0  -2   5     7126.98     7394.90    137.69 o 
   1  -2   5      279.10      323.56      7.99 o 
   2  -2   5      958.71     1010.00     19.37 o 
   3  -2   5      363.14      308.86     12.02 o 
   4  -2   5      211.06      277.32      9.70 o 
   5  -2   5      940.61      920.48     20.63 o 
   6  -2   5     5723.96     5632.68    109.44 o 
   7  -2   5     1939.08     1904.32     49.46 o 
   8  -2   5     2404.55     2387.40     60.64 o 
   9  -2   5     8023.93     8230.69    162.95 o 
  10  -2   5     1626.86     1703.48     79.16 o 
  11  -2   5      873.72      916.78     59.03 o 
 -11  -1   5       15.89       10.16     16.61 o 
 -10  -1   5      171.41      151.20     26.32 o 
  -9  -1   5       79.22      101.62     21.05 o 
  -8  -1   5     2323.10     2235.93     84.70 o 
  -7  -1   5     5185.71     5161.95    151.52 o 
  -6  -1   5     2226.08     2156.50     38.48 o 
  -5  -1   5     6684.10     6445.27    125.31 o 
  -4  -1   5    24220.57    23706.45    350.34 o 
  -3  -1   5     2718.34     2776.93     43.38 o 
  -2  -1   5     4669.24     4488.80     65.55 o 
  -1  -1   5     4342.18     4380.66     63.73 o 
   0  -1   5     3638.37     3842.52    119.47 o 
   1  -1   5     3871.51     3788.45     56.31 o 
   2  -1   5     1505.23     1349.29     71.87 o 
   3  -1   5       80.09       78.07      9.41 o 
   4  -1   5     1618.25     1721.16     31.60 o 
   5  -1   5      786.10      817.91     19.21 o 
   6  -1   5      313.04      296.24     17.27 o 
   7  -1   5     1404.12     1392.92     41.48 o 
   8  -1   5      820.01      798.88     32.11 o 
   9  -1   5      201.00      153.64     17.70 o 
  10  -1   5     1780.59     1712.39     79.22 o 
 -11   0   5      212.61      191.05     31.38 o 
 -10   0   5      714.53      762.52     50.38 o 
  -9   0   5     2049.04     2084.91     83.68 o 
  -8   0   5      105.95       93.74     18.45 o 
  -7   0   5       43.00       31.91      5.70 o 
  -6   0   5      309.69      365.61     14.81 o 
  -5   0   5      302.25      278.64     10.20 o 
  -4   0   5     1995.54     2146.02     35.41 o 
  -3   0   5    11201.04    10931.58    195.15 o 
  -2   0   5     8889.16     9665.72    172.40 o 
  -1   0   5     8674.54     9016.67    127.88 o 
   0   0   5    35297.82    35088.58    613.01 o 
   1   0   5     8052.84     8258.51    143.64 o 
   2   0   5     1586.73     1524.18     32.63 o 
   3   0   5    12905.18    12968.30    183.49 o 
   4   0   5     3431.28     3521.88     56.61 o 
   5   0   5      426.85      413.30     12.59 o 
   6   0   5      658.39      603.35     23.81 o 
   7   0   5       40.12       30.34     12.61 o 
   8   0   5      197.47      181.01     24.86 o 
   9   0   5      574.50      581.66     29.86 o 
  10   0   5      132.64      149.60     19.04 o 
 -11   1   5     1225.77     1332.04     69.44 o 
 -10   1   5     2375.21     2267.78     91.33 o 
  -9   1   5      321.67      338.95     31.14 o 
  -8   1   5     2206.16     2256.21     82.62 o 
  -7   1   5     1710.55     1760.94     45.94 o 
  -6   1   5     1408.42     1394.76     32.95 o 
  -5   1   5     1140.00     1170.54     26.95 o 
  -4   1   5      135.74      154.98      6.63 o 
  -3   1   5      622.29      588.48     19.20 o 
  -2   1   5     1907.42     2116.36     45.20 o 
  -1   1   5     6633.27     7127.09    139.06 o 
   0   1   5      702.36      775.85     25.47 o 
   1   1   5    19927.35    21659.14    328.28 o 
   2   1   5     6368.04     6725.90     98.02 o 
   3   1   5      509.90      440.59     18.77 o 
   4   1   5    14540.63    14748.90    261.66 o 
   5   1   5     2462.26     2618.70     48.35 o 
   6   1   5      560.67      523.60     23.03 o 
   7   1   5     7125.50     6823.68    183.45 o 
   8   1   5     1219.07     1167.42     39.75 o 
   9   1   5       17.13        9.81      9.59 o 
  10   1   5      609.60      627.34     32.98 o 
 -11   2   5        0.79        5.78     13.51 o 
 -10   2   5     3477.48     3506.51    121.50 o 
  -9   2   5     3717.05     3703.98    121.57 o 
  -8   2   5      586.35      555.64     34.86 o 
  -7   2   5     1785.59     1712.73     45.42 o 
  -6   2   5     9997.56    10145.57    148.11 o 
  -5   2   5      327.52      351.36     14.27 o 
  -4   2   5     1370.17     1368.95     28.53 o 
  -3   2   5     3729.18     3782.15     57.57 o 
  -2   2   5        4.86        9.23      7.84 o 
  -1   2   5      775.50      852.49     17.07 o 
   0   2   5     2112.68     2332.07     38.06 o 
   1   2   5     3075.75     3380.78     53.05 o 
   2   2   5      201.93      198.40      8.29 o 
   3   2   5     7542.78     7657.01    113.37 o 
   4   2   5      970.90     1010.46     30.29 o 
   5   2   5     4144.52     4097.27     92.56 o 
   6   2   5     3782.53     3781.54     82.75 o 
   7   2   5      108.53      108.74     19.92 o 
   8   2   5     4483.67     4284.10    115.28 o 
   9   2   5     1910.95     1766.56     54.44 o 
  10   2   5       81.90       59.92     21.19 o 
 -11   3   5        2.01       -0.62     12.16 o 
 -10   3   5        1.03        1.72     10.89 o 
  -9   3   5      175.79      200.49     25.01 o 
  -8   3   5     2865.97     2907.03    157.08 o 
  -7   3   5      526.97      561.41     23.71 o 
  -6   3   5     2222.87     2216.29     54.19 o 
  -5   3   5    12291.12    12114.78    174.04 o 
  -4   3   5      966.90      965.97     32.78 o 
  -3   3   5     4418.72     4209.28     64.81 o 
  -2   3   5    31508.29    32401.06    450.51 o 
  -1   3   5     1260.31     1202.83     27.28 o 
   0   3   5     2286.52     2338.86     68.21 o 
   1   3   5     2763.08     2656.18     53.45 o 
   2   3   5     1963.25     2137.47     38.06 o 
   3   3   5       32.50       36.88      5.35 o 
   4   3   5     1770.35     1662.20     33.33 o 
   5   3   5      293.31      297.57     17.90 o 
   6   3   5      368.85      370.51     20.66 o 
   7   3   5     4465.59     4403.19    203.20 o 
   8   3   5     2135.89     1977.18     57.25 o 
   9   3   5      737.86      668.39     32.63 o 
  10   3   5     2743.67     2556.65     72.69 o 
 -11   4   5       90.93      116.76     23.52 o 
 -10   4   5       64.54       74.43     19.32 o 
  -9   4   5      117.79      117.56     20.11 o 
  -8   4   5      109.92      102.44     12.54 o 
  -7   4   5       65.41       82.91     20.81 o 
  -6   4   5     1197.03     1190.60     36.30 o 
  -5   4   5      222.55      233.96     16.78 o 
  -4   4   5     4150.52     3989.21     63.43 o 
  -3   4   5     6199.23     6382.27     95.56 o 
  -2   4   5     8040.57     8492.83    124.27 o 
  -1   4   5    10567.70    10497.87    151.50 o 
   0   4   5     7491.45     7684.79    113.69 o 
   1   4   5     3754.44     3659.02     59.49 o 
   2   4   5    11016.46    10913.09    158.73 o 
   3   4   5     5185.43     5327.55     84.55 o 
   4   4   5     1417.42     1367.06     30.51 o 
   5   4   5       89.36      140.67     14.24 o 
   6   4   5      930.38      949.24     34.63 o 
   7   4   5        4.73        3.08      7.78 o 
   8   4   5      283.75      280.22     34.71 o 
   9   4   5      160.22      168.87     19.48 o 
 -10   5   5      412.62      431.19     35.20 o 
  -9   5   5      893.33      932.33     49.38 o 
  -8   5   5     1009.01     1054.70     37.48 o 
  -7   5   5     1132.98     1181.53     38.39 o 
  -6   5   5        3.50        5.57      5.99 o 
  -5   5   5       30.29       31.86      4.82 o 
  -4   5   5      400.43      421.42     12.96 o 
  -3   5   5     1293.30     1197.83     24.85 o 
  -2   5   5     3128.66     2887.66     48.87 o 
  -1   5   5     1119.33     1106.33     42.86 o 
   0   5   5    10164.12    10547.34    153.90 o 
   1   5   5     5311.08     5217.13     81.93 o 
   2   5   5       31.05       39.03      5.91 o 
   3   5   5     3917.24     3931.96     80.35 o 
   4   5   5     4408.98     4521.66     75.86 o 
   5   5   5      383.40      332.03     19.94 o 
   6   5   5     2943.12     2878.44     71.21 o 
   7   5   5      521.56      525.48     26.91 o 
   8   5   5      468.37      522.00     28.43 o 
   9   5   5      340.90      388.37     35.25 o 
 -10   6   5     3828.88     4054.00    134.74 o 
  -9   6   5      859.76      923.45     49.47 o 
  -8   6   5     1661.29     1630.06     51.83 o 
  -7   6   5    10986.81    11016.12    210.99 o 
  -6   6   5     1896.14     1920.89     77.07 o 
  -5   6   5     1199.74     1201.71     37.15 o 
  -4   6   5     3384.87     3393.57     57.43 o 
  -3   6   5     1547.24     1546.07     31.10 o 
  -2   6   5       26.86       14.13      4.25 o 
  -1   6   5       12.18       12.72      4.27 o 
   0   6   5       41.55       69.44     10.19 o 
   1   6   5     3857.00     4077.49     67.93 o 
   2   6   5     7966.43     8110.04    123.72 o 
   3   6   5     1103.97     1075.29     39.85 o 
   4   6   5     4060.95     4219.32     73.00 o 
   5   6   5     5575.83     5450.40    114.32 o 
   6   6   5      530.58      586.54     28.09 o 
   7   6   5      803.22      836.23     35.29 o 
   8   6   5     2036.57     2101.01     62.35 o 
   9   6   5      174.05      183.78     20.91 o 
 -10   7   5        0.77       -2.07     11.21 o 
  -9   7   5     4956.97     4973.52    153.76 o 
  -8   7   5     2204.38     2360.35     74.44 o 
  -7   7   5      406.77      387.55     22.24 o 
  -6   7   5     7213.05     6964.47    206.68 o 
  -5   7   5     3733.04     3500.39     80.48 o 
  -4   7   5       36.82       38.60      5.92 o 
  -3   7   5     6689.30     6641.13    102.96 o 
  -2   7   5     1254.58     1214.09     40.18 o 
  -1   7   5        1.62       19.35      9.59 o 
   0   7   5     2463.98     2529.59     47.19 o 
   1   7   5     1446.87     1480.91     32.69 o 
   2   7   5       29.89       26.89      6.11 o 
   3   7   5        4.78       39.01     10.37 o 
   4   7   5      157.87      153.43     15.80 o 
   5   7   5     2507.16     2406.03    119.84 o 
   6   7   5     2122.38     2237.17     62.45 o 
   7   7   5      600.38      605.83     30.62 o 
   8   7   5     2478.31     2492.66     70.86 o 
  -9   8   5       12.59        6.59      9.07 o 
  -8   8   5     1692.52     1814.29     68.35 o 
  -7   8   5     6874.57     6682.91    140.47 o 
  -6   8   5      277.50      260.62     36.63 o 
  -5   8   5     4455.87     4417.66    116.62 o 
  -4   8   5     8190.29     8021.81    123.82 o 
  -3   8   5      783.67      740.04     20.95 o 
  -2   8   5     3142.55     3058.83     66.06 o 
  -1   8   5     5676.97     5694.42     92.03 o 
   0   8   5      782.98      810.04     41.66 o 
   1   8   5     2144.46     2098.80     43.09 o 
   2   8   5     3295.46     3314.70     62.45 o 
   3   8   5        9.76       -2.17      5.33 o 
   4   8   5      330.47      341.46     21.24 o 
   5   8   5      837.78      783.95     33.37 o 
   6   8   5       86.51       89.82     14.92 o 
   7   8   5      872.02      822.36     36.71 o 
   8   8   5      547.90      563.51     32.05 o 
  -9   9   5      686.84      726.90     33.83 o 
  -8   9   5       19.25       14.87      9.20 o 
  -7   9   5       82.09       82.05     13.56 o 
  -6   9   5      849.25      848.78     34.44 o 
  -5   9   5      306.63      315.94     30.92 o 
  -4   9   5     1320.26     1340.67     31.45 o 
  -3   9   5     8100.40     8053.46    231.18 o 
  -2   9   5      440.49      420.02     16.57 o 
  -1   9   5     4109.94     4037.76     70.72 o 
   0   9   5    11392.13    11027.36    167.03 o 
   1   9   5     2687.84     2733.97     53.74 o 
   2   9   5     1819.07     1813.51     45.72 o 
   3   9   5     7057.22     7129.43    141.22 o 
   4   9   5     1430.86     1453.62     47.08 o 
   5   9   5      574.31      555.69     29.10 o 
   6   9   5     1126.46     1158.64     44.03 o 
   7   9   5        4.68        0.95     13.78 o 
  -8  10   5        6.99       -2.89      8.12 o 
  -7  10   5      555.27      542.28     28.75 o 
  -6  10   5      202.95      176.16     17.99 o 
  -5  10   5        7.21       16.08      8.60 o 
  -4  10   5        6.59        7.17      7.05 o 
  -3  10   5       17.38       16.31      6.22 o 
  -2  10   5     3242.45     3251.68     60.95 o 
  -1  10   5      225.42      207.78     14.77 o 
   0  10   5      683.65      656.28     22.59 o 
   1  10   5     4743.48     4806.84     84.42 o 
   2  10   5      635.48      675.01     37.83 o 
   3  10   5     1212.91     1215.25     34.04 o 
   4  10   5     4301.09     4360.16    101.06 o 
   5  10   5     3091.52     2989.03     79.10 o 
   6  10   5      782.23      855.83     38.67 o 
  -8  11   5     2117.84     2236.31     67.12 o 
  -7  11   5      846.56      810.60     36.32 o 
  -6  11   5     2003.78     1960.71     70.19 o 
  -5  11   5      456.18      487.45     63.23 o 
  -4  11   5      261.40      232.61     19.01 o 
  -3  11   5      469.56      443.05     18.43 o 
  -2  11   5      896.13      894.54     26.80 o 
  -1  11   5       89.79       91.09     10.45 o 
   0  11   5     1509.60     1512.24     37.96 o 
   1  11   5        0.87        5.17      9.60 o 
   2  11   5     1280.41     1237.81     41.71 o 
   3  11   5     3210.62     3214.66     65.87 o 
   4  11   5      201.51      218.37     25.76 o 
   5  11   5     2281.25     2323.18     72.14 o 
  -7  12   5      649.17      703.95     34.69 o 
  -6  12   5      552.60      513.80     29.01 o 
  -5  12   5     2639.37     2604.60     72.18 o 
  -4  12   5     2017.83     1958.91     95.78 o 
  -3  12   5      550.04      569.88     37.55 o 
  -2  12   5     5654.97     5788.06     99.79 o 
  -1  12   5      117.36      113.68     11.89 o 
   0  12   5      153.19      146.52     13.84 o 
   1  12   5      485.53      462.24     30.35 o 
   2  12   5       53.00       55.23     13.74 o 
   3  12   5      325.15      310.78     25.52 o 
   4  12   5     2141.10     2161.29     65.62 o 
  -5  13   5        0.33       -0.14      8.85 o 
  -4  13   5     1445.13     1458.97     50.69 o 
  -3  13   5     1865.62     1910.62     59.20 o 
  -2  13   5       10.82       10.25      7.45 o 
  -1  13   5     1248.42     1236.29     35.63 o 
   0  13   5     2222.41     2290.74     53.19 o 
   1  13   5      329.99      350.90     19.70 o 
   2  13   5     1567.96     1591.02     43.58 o 
   3  13   5      230.51      226.05     22.95 o 
  -3  14   5      209.82      209.28     21.98 o 
  -2  14   5     1523.83     1523.97     52.85 o 
  -1  14   5     1578.62     1631.15     43.77 o 
   0  14   5     1411.42     1410.48     40.51 o 
   1  14   5     2470.22     2618.47     77.52 o 
   1 -17   6      624.84      664.25     33.76 o 
  -2 -16   6     1847.36     1837.93     56.99 o 
  -1 -16   6     1748.05     1809.78     56.61 o 
   0 -16   6     2009.72     1977.93     59.43 o 
   1 -16   6      107.39      104.46     19.27 o 
   2 -16   6     2677.23     2729.06     98.41 o 
   3 -16   6     1078.69     1075.68     45.75 o 
   4 -16   6      106.94       87.51     15.15 o 
  -4 -15   6      523.68      555.33     30.86 o 
  -3 -15   6      730.45      684.04     32.69 o 
  -2 -15   6      331.53      338.63     24.07 o 
  -1 -15   6      352.82      313.60     22.11 o 
   0 -15   6     1630.94     1639.57     51.29 o 
   1 -15   6     2268.81     2217.68     62.41 o 
   2 -15   6      254.05      246.50     26.49 o 
   3 -15   6     2607.11     2561.49     69.20 o 
   4 -15   6      926.92      918.84     37.27 o 
   5 -15   6      626.14      601.29     30.02 o 
   6 -15   6     1996.37     2017.59     60.40 o 
  -5 -14   6      502.86      507.29     29.25 o 
  -4 -14   6     2509.68     2546.06     69.17 o 
  -3 -14   6      243.67      244.97     17.09 o 
  -2 -14   6      507.35      482.19     21.25 o 
  -1 -14   6      198.77      214.55     18.99 o 
   0 -14   6     1142.94     1027.88     37.67 o 
   1 -14   6      481.53      459.25     25.84 o 
   2 -14   6     1992.64     2019.38     57.02 o 
   3 -14   6      772.52      729.99     31.58 o 
   4 -14   6      134.83      127.68     15.72 o 
   5 -14   6     5595.15     5337.00    117.06 o 
   6 -14   6      381.37      430.41     25.45 o 
   7 -14   6      238.74      250.31     22.26 o 
  -6 -13   6     3841.16     3947.98    117.99 o 
  -5 -13   6     1562.81     1621.48     51.82 o 
  -4 -13   6      878.72      925.55     29.32 o 
  -3 -13   6     5073.13     5218.33     91.60 o 
  -2 -13   6     2102.08     2205.55     47.94 o 
  -1 -13   6      987.02      974.85     35.19 o 
   0 -13   6     2460.52     2402.16     62.15 o 
   1 -13   6      326.83      361.19     21.44 o 
   2 -13   6        0.11        7.14      7.53 o 
   3 -13   6       62.23       57.34     11.14 o 
   4 -13   6      605.32      559.90     31.50 o 
   5 -13   6      723.79      648.35     29.22 o 
   6 -13   6      531.19      555.74     27.92 o 
   7 -13   6      639.10      645.81     30.24 o 
   8 -13   6       24.48       19.70      9.97 o 
  -7 -12   6     1526.32     1504.51     50.92 o 
  -6 -12   6       49.47       52.09     13.19 o 
  -5 -12   6     1170.04     1222.72     42.53 o 
  -4 -12   6     5380.64     5547.93     95.69 o 
  -3 -12   6      662.15      687.33     23.58 o 
  -2 -12   6     2621.94     2669.83     53.29 o 
  -1 -12   6     7647.83     7742.77    150.99 o 
   0 -12   6       41.11       42.29      9.43 o 
   1 -12   6     4008.18     3913.25     86.76 o 
   2 -12   6     4196.98     4082.29     89.86 o 
   3 -12   6      191.90      178.90     16.16 o 
   4 -12   6     1494.68     1487.74     59.81 o 
   5 -12   6      524.91      546.35     26.29 o 
   6 -12   6      448.98      428.44     23.73 o 
   7 -12   6       34.48       38.71     15.39 o 
   8 -12   6       17.65        8.47     17.07 o 
  -8 -11   6      316.09      303.89     24.23 o 
  -7 -11   6       24.25       28.31     11.20 o 
  -6 -11   6      856.78      886.24     39.66 o 
  -5 -11   6      290.31      297.89     21.78 o 
  -4 -11   6      515.74      561.45     21.15 o 
  -3 -11   6     6313.27     6435.50    122.75 o 
  -2 -11   6     1756.89     1822.83     39.66 o 
  -1 -11   6      852.67      825.89     35.93 o 
   0 -11   6     9405.51     9480.89    144.40 o 
   1 -11   6     2330.62     2305.63     56.88 o 
   2 -11   6     3216.02     3038.49     70.01 o 
   3 -11   6     8427.37     8348.42    160.44 o 
   4 -11   6      698.14      747.91     29.05 o 
   5 -11   6     1601.71     1617.20     46.93 o 
   6 -11   6     2519.64     2535.11     64.04 o 
   7 -11   6       56.78       57.12     11.02 o 
   8 -11   6      347.89      357.19     22.30 o 
   9 -11   6       21.06       14.88     12.92 o 
  -8 -10   6     1171.36     1120.14     41.93 o 
  -7 -10   6     1284.81     1280.48     53.56 o 
  -6 -10   6        0.77        6.81      8.44 o 
  -5 -10   6     1578.05     1649.58     43.57 o 
  -4 -10   6        1.48       17.12     11.95 o 
  -3 -10   6      458.68      477.68     18.12 o 
  -2 -10   6      424.34      426.97     16.48 o 
  -1 -10   6       30.99       22.54      5.96 o 
   0 -10   6      869.41      893.10     26.17 o 
   1 -10   6     3412.81     3370.39     69.02 o 
   2 -10   6     3002.67     2980.32     67.62 o 
   3 -10   6     1871.30     1828.11     48.06 o 
   4 -10   6     8017.09     8184.99    156.71 o 
   5 -10   6     5656.18     5737.47    116.66 o 
   6 -10   6      982.71      974.64     57.04 o 
   7 -10   6     4760.34     4713.25    101.08 o 
   8 -10   6     3238.62     3357.91    111.88 o 
   9 -10   6       56.34       51.55     16.95 o 
  -9  -9   6     3147.72     3124.63    126.15 o 
  -8  -9   6     2843.47     3027.50     88.08 o 
  -7  -9   6     2213.44     2264.45     74.83 o 
  -6  -9   6     3210.24     3186.20    126.25 o 
  -5  -9   6     1740.91     1742.37     39.26 o 
  -4  -9   6     2189.26     2337.86     46.84 o 
  -3  -9   6     2176.37     2165.98     46.75 o 
  -2  -9   6      830.42      902.65     23.78 o 
  -1  -9   6     2834.45     2945.79     63.20 o 
   0  -9   6        0.08        9.05      5.11 o 
   1  -9   6        0.07        4.76      3.82 o 
   2  -9   6       16.85       15.90      6.16 o 
   3  -9   6      557.42      550.23     42.40 o 
   4  -9   6       90.22       90.59     10.84 o 
   5  -9   6     2043.21     2051.10     51.96 o 
   6  -9   6     6144.66     6055.35    121.26 o 
   7  -9   6       83.12       89.87     11.89 o 
   8  -9   6     4851.45     4813.39    145.64 o 
   9  -9   6     4165.28     4351.03    138.49 o 
  -9  -8   6        5.61        5.31     17.01 o 
  -8  -8   6     3726.21     3950.50     91.30 o 
  -7  -8   6     3887.09     3861.88     87.56 o 
  -6  -8   6     1772.91     1697.83     71.51 o 
  -5  -8   6    10443.21    10484.00    196.81 o 
  -4  -8   6     7272.94     7085.99    116.44 o 
  -3  -8   6      761.70      761.78     21.22 o 
  -2  -8   6    14894.54    15054.11    216.43 o 
  -1  -8   6     6045.25     5830.69     90.64 o 
   0  -8   6        4.15       18.45      6.04 o 
   1  -8   6     4682.22     4691.21    105.38 o 
   2  -8   6      205.04      187.79      8.47 o 
   3  -8   6      130.58      120.61     11.39 o 
   4  -8   6        0.15       10.19      9.29 o 
   5  -8   6      257.53      257.61     15.43 o 
   6  -8   6      670.21      660.35     25.53 o 
   7  -8   6     2533.09     2520.87     81.55 o 
   8  -8   6      650.30      675.34     41.41 o 
   9  -8   6      705.91      701.69     44.00 o 
  10  -8   6     3042.65     3133.47    112.79 o 
  -9  -7   6       75.83      102.97     26.98 o 
  -8  -7   6      301.50      300.78     35.12 o 
  -7  -7   6      923.16      907.81     92.34 o 
  -6  -7   6      662.17      677.82     27.05 o 
  -5  -7   6      256.12      248.04     15.48 o 
  -4  -7   6     5207.75     5044.63     82.02 o 
  -3  -7   6     7966.41     8112.20    122.39 o 
  -2  -7   6      289.18      317.85     25.80 o 
  -1  -7   6     9167.06     8855.49    130.04 o 
   0  -7   6    17473.00    17426.76    271.06 o 
   1  -7   6     1342.39     1443.39     53.60 o 
   2  -7   6    13544.07    13305.16    235.04 o 
   3  -7   6     8307.13     8263.84    179.83 o 
   4  -7   6       14.51       14.10      5.69 o 
   5  -7   6     2304.77     2266.10     53.34 o 
   6  -7   6     1103.72     1090.09     33.03 o 
   7  -7   6       33.61       20.37      6.74 o 
   8  -7   6      166.16      170.61     23.52 o 
   9  -7   6      102.45      108.14     20.28 o 
  10  -7   6      329.33      343.39     37.08 o 
 -10  -6   6      677.49      690.24     55.12 o 
  -9  -6   6       56.91       65.72     22.70 o 
  -8  -6   6      527.46      528.09     25.25 o 
  -7  -6   6      122.09      130.04     14.08 o 
  -6  -6   6      485.31      466.03     21.35 o 
  -5  -6   6     1075.71     1029.30     25.41 o 
  -4  -6   6     1104.10     1186.17     26.79 o 
  -3  -6   6     2586.03     2676.38     52.79 o 
  -2  -6   6     6007.30     5599.32     93.13 o 
  -1  -6   6     5350.06     5631.77     84.93 o 
   0  -6   6     1290.01     1248.95     23.80 o 
   1  -6   6    15075.51    14998.70    265.71 o 
   2  -6   6     3082.15     3068.29     63.78 o 
   3  -6   6     3412.46     3413.83     77.84 o 
   4  -6   6     7864.02     7815.12    144.64 o 
   5  -6   6     1246.99     1281.10     34.95 o 
   6  -6   6     6891.37     6916.77    185.21 o 
   7  -6   6     3862.34     3821.64    117.31 o 
   8  -6   6        3.58       14.98     10.46 o 
   9  -6   6     1414.88     1423.36     65.00 o 
  10  -6   6      415.99      427.91     36.53 o 
 -10  -5   6     3518.97     3548.71    135.88 o 
  -9  -5   6     2405.31     2465.28    101.87 o 
  -8  -5   6      177.69      146.79     25.19 o 
  -7  -5   6     3007.35     3002.99     68.62 o 
  -6  -5   6     3419.39     3350.56     58.26 o 
  -5  -5   6       16.96       31.83      5.93 o 
  -4  -5   6      586.96      565.93     16.41 o 
  -3  -5   6       24.86      133.58     11.57 o 
  -2  -5   6      258.96      233.86     14.01 o 
  -1  -5   6     5822.35     5857.24    102.29 o 
   0  -5   6     2083.82     2014.37     33.64 o 
   1  -5   6      801.96      862.22     23.89 o 
   2  -5   6     9766.38     9616.34    171.21 o 
   3  -5   6     8720.73     8504.87    186.26 o 
   4  -5   6      387.23      425.02     11.30 o 
   5  -5   6    15677.25    16178.17    291.11 o 
   6  -5   6     2107.98     2129.42     78.38 o 
   7  -5   6      262.43      258.96     24.16 o 
   8  -5   6     3999.42     3953.47    124.73 o 
   9  -5   6     1257.87     1286.57     61.99 o 
  10  -5   6      263.73      215.33     29.74 o 
 -10  -4   6      306.41      348.21     41.74 o 
  -9  -4   6     1134.27     1187.60     64.26 o 
  -8  -4   6     4936.54     4484.72    146.01 o 
  -7  -4   6        1.94       14.60      6.64 o 
  -6  -4   6     2886.08     2767.33     49.29 o 
  -5  -4   6     4611.56     4286.45     84.18 o 
  -4  -4   6      584.01      569.54     15.79 o 
  -3  -4   6     3505.63     3254.20     52.32 o 
  -2  -4   6     9132.91     9292.15    132.99 o 
  -1  -4   6     1309.48     1373.07     24.62 o 
   0  -4   6      865.79      925.53     17.75 o 
   1  -4   6        8.52       16.24      5.38 o 
   2  -4   6     1122.54     1237.02     37.64 o 
   3  -4   6     3070.54     3178.70     49.67 o 
   4  -4   6     2563.03     2642.32     43.69 o 
   5  -4   6       55.68       87.28     11.94 o 
   6  -4   6     5351.09     5422.48     84.78 o 
   7  -4   6     6605.65     6925.10    189.94 o 
   8  -4   6        7.00       28.48     12.76 o 
   9  -4   6     5392.83     5459.13    166.03 o 
  10  -4   6     3187.74     3387.24    121.55 o 
 -10  -3   6      422.83      388.16     43.77 o 
  -9  -3   6      410.21      411.25     37.15 o 
  -8  -3   6      621.68      587.39     41.07 o 
  -7  -3   6     4098.48     4003.61    126.72 o 
  -6  -3   6     5019.07     4676.10     89.66 o 
  -5  -3   6     1941.64     1819.72     34.12 o 
  -4  -3   6    18394.25    17873.48    250.97 o 
  -3  -3   6     3046.94     3048.49     48.74 o 
  -2  -3   6     1544.28     1461.40     25.76 o 
  -1  -3   6    14491.16    14799.68    206.13 o 
   0  -3   6      103.67      105.89      5.28 o 
   1  -3   6     4303.78     4422.92     65.39 o 
   2  -3   6      190.25      157.47      7.15 o 
   3  -3   6      459.15      496.25     15.32 o 
   4  -3   6      231.99      269.97     27.78 o 
   5  -3   6     1363.86     1425.19     28.41 o 
   6  -3   6        0.36        6.70      3.97 o 
   7  -3   6       66.63       63.59      9.93 o 
   8  -3   6     1403.75     1528.95     66.39 o 
   9  -3   6       82.88       73.05     20.38 o 
  10  -3   6     1507.16     1409.82     70.46 o 
 -11  -2   6      942.41     1152.02     69.45 o 
 -10  -2   6      193.68      179.55     30.34 o 
  -9  -2   6      612.10      696.50     46.24 o 
  -8  -2   6      526.56      487.48     36.34 o 
  -7  -2   6      278.80      285.87     25.90 o 
  -6  -2   6      181.36      175.74      9.14 o 
  -5  -2   6     2898.45     2870.52     47.83 o 
  -4  -2   6      158.06      188.98     25.76 o 
  -3  -2   6    12564.38    12541.45    208.99 o 
  -2  -2   6    20917.26    21249.92    296.17 o 
  -1  -2   6        1.98       14.09     22.58 o 
   0  -2   6    24763.02    25434.46    353.39 o 
   1  -2   6     8104.37     7962.99    113.57 o 
   2  -2   6      653.85      671.65     14.85 o 
   3  -2   6    13759.01    13520.45    308.25 o 
   4  -2   6     1219.75     1098.67     23.04 o 
   5  -2   6      306.35      294.81     11.17 o 
   6  -2   6       44.30       76.47     29.74 o 
   7  -2   6        0.31       -4.81      5.58 o 
   8  -2   6        0.78        2.08      7.39 o 
   9  -2   6      518.73      600.47     43.33 o 
  10  -2   6      620.60      649.16     48.04 o 
 -11  -1   6     1852.72     2009.65     93.64 o 
 -10  -1   6     2877.83     2748.31    107.80 o 
  -9  -1   6        4.48       16.46     13.95 o 
  -8  -1   6     4557.23     4315.05    135.89 o 
  -7  -1   6      811.92      797.06     41.72 o 
  -6  -1   6       57.67       46.66      7.91 o 
  -5  -1   6     3359.44     3340.42     53.50 o 
  -4  -1   6       14.21       18.87      3.30 o 
  -3  -1   6      766.28      743.09     14.40 o 
  -2  -1   6      508.03      625.69     12.38 o 
  -1  -1   6     9893.69    11022.55    154.36 o 
   0  -1   6       25.92       26.04      3.08 o 
   1  -1   6    10829.50    11171.39    157.34 o 
   2  -1   6     8809.38     8438.56    121.23 o 
   3  -1   6       16.13       12.47     14.14 o 
   4  -1   6    15947.49    15887.71    228.64 o 
   5  -1   6     8593.75     8556.71    233.68 o 
   6  -1   6       39.24      111.69     57.60 o 
   7  -1   6     3932.37     3988.17     87.60 o 
   8  -1   6     2393.06     2298.50     61.22 o 
   9  -1   6        3.18      -11.90     10.64 o 
  10  -1   6       29.89       57.55     18.65 o 
 -11   0   6      643.24      732.27     52.33 o 
 -10   0   6     1368.48     1296.64     66.22 o 
  -9   0   6     5514.21     5532.89    169.88 o 
  -8   0   6     1201.26     1283.95     58.32 o 
  -7   0   6     1884.55     1947.61    128.97 o 
  -6   0   6    10551.00    10229.69    189.61 o 
  -5   0   6     1460.76     1452.45     43.33 o 
  -4   0   6     2379.26     2271.05     66.99 o 
  -3   0   6     4306.26     4305.30     84.48 o 
  -2   0   6      243.14      241.49     11.48 o 
  -1   0   6     1157.37     1163.16     28.61 o 
   0   0   6     1062.30     1251.47     22.68 o 
   1   0   6     4531.52     4708.23     85.91 o 
   2   0   6        8.74        8.26      3.74 o 
   3   0   6     4706.76     4986.98    159.81 o 
   4   0   6     2479.98     2460.28     42.89 o 
   5   0   6     3561.29     3540.07     69.37 o 
   6   0   6     4272.76     4168.81    125.96 o 
   7   0   6      427.70      413.42     50.34 o 
   8   0   6     2844.67     2814.64    100.08 o 
   9   0   6     2912.19     2737.91     73.13 o 
  10   0   6      114.19      112.99     24.23 o 
 -11   1   6      141.85      150.62     27.34 o 
 -10   1   6       96.78      106.99     22.18 o 
  -9   1   6      150.44      167.73     23.72 o 
  -8   1   6     6537.53     6563.07    187.54 o 
  -7   1   6     3025.45     2716.17    166.85 o 
  -6   1   6     3009.48     2959.88     89.45 o 
  -5   1   6    20003.13    19289.49    374.83 o 
  -4   1   6     9212.47     9087.21    167.75 o 
  -3   1   6     1019.00     1017.23     27.94 o 
  -2   1   6    18600.84    18964.80    331.70 o 
  -1   1   6    17322.28    19100.36    266.85 o 
   0   1   6     1460.98     1623.28     28.76 o 
   1   1   6     2677.11     2735.72     43.93 o 
   2   1   6     2004.54     2283.98     38.46 o 
   3   1   6        1.76       17.93      8.16 o 
   4   1   6      449.77      469.36     14.33 o 
   5   1   6     1529.49     1558.94     31.49 o 
   6   1   6      716.04      648.91     25.89 o 
   7   1   6     5560.81     5232.34    109.08 o 
   8   1   6     2424.65     2352.31     90.64 o 
   9   1   6       63.45       63.78     13.81 o 
  10   1   6     2209.27     2003.77     63.28 o 
 -11   2   6        0.07      -14.97     11.42 o 
 -10   2   6      287.06      278.23     32.71 o 
  -9   2   6        0.30        6.60     10.50 o 
  -8   2   6      105.76       90.41     16.94 o 
  -7   2   6      198.20      208.18     14.98 o 
  -6   2   6     3315.11     3217.32     72.41 o 
  -5   2   6       11.55       13.14      6.02 o 
  -4   2   6    13150.11    13275.15    239.45 o 
  -3   2   6    10657.61    11055.19    200.32 o 
  -2   2   6     2314.97     2536.28     40.62 o 
  -1   2   6    21030.98    21773.03    304.73 o 
   0   2   6    16336.40    17316.91    241.74 o 
   1   2   6     1130.53     1338.82     25.51 o 
   2   2   6    11226.88    11306.35    162.05 o 
   3   2   6     5985.11     6249.77    135.28 o 
   4   2   6       42.81       32.43      5.19 o 
   5   2   6     1015.77      958.80     31.61 o 
   6   2   6      515.79      585.29     41.73 o 
   7   2   6        4.20       -5.30      7.08 o 
   8   2   6       34.66       43.91     11.59 o 
   9   2   6      597.89      524.01     40.93 o 
  10   2   6       15.17       12.49     12.71 o 
 -10   3   6      919.77     1021.32     56.06 o 
  -9   3   6       10.10        7.51     11.18 o 
  -8   3   6     1367.89      653.98     38.33 o 
  -7   3   6      381.95      365.42     36.35 o 
  -6   3   6      245.37      224.75     15.48 o 
  -5   3   6      213.60      239.14     14.80 o 
  -4   3   6      284.23      251.68      8.19 o 
  -3   3   6     1751.76     1765.87     31.57 o 
  -2   3   6    10499.02    10620.75    181.61 o 
  -1   3   6      974.44     1010.98     23.05 o 
   0   3   6     3496.26     3428.62     55.29 o 
   1   3   6     7322.77     7371.78    109.27 o 
   2   3   6     2441.30     2689.41     64.35 o 
   3   3   6     2257.27     2188.76     58.02 o 
   4   3   6     7195.51     7064.03    131.65 o 
   5   3   6      113.11      107.54     14.43 o 
   6   3   6     5363.62     5346.65    214.41 o 
   7   3   6     4597.41     4148.55    137.52 o 
   8   3   6       65.41       45.62     15.24 o 
   9   3   6      640.79      652.89     32.70 o 
 -10   4   6     4386.27     4722.45    152.11 o 
  -9   4   6     6362.13     5995.39    178.29 o 
  -8   4   6        8.57        5.89      7.10 o 
  -7   4   6     7551.75     7643.78    280.42 o 
  -6   4   6     4336.96     4177.67     91.06 o 
  -5   4   6       14.25       14.32      7.56 o 
  -4   4   6     2641.27     2625.76     56.17 o 
  -3   4   6     2066.76     2081.79     37.16 o 
  -2   4   6      236.80      196.51      9.03 o 
  -1   4   6     2391.58     2407.72     42.24 o 
   0   4   6     1389.10     1425.42     36.40 o 
   1   4   6     3272.77     3287.56     55.15 o 
   2   4   6     7892.98     7703.19    116.18 o 
   3   4   6     3272.34     3064.40     65.43 o 
   4   4   6     2492.53     2536.09     47.75 o 
   5   4   6     6240.98     6003.46    130.20 o 
   6   4   6     6873.90     6600.27    293.84 o 
   7   4   6     1820.56     1710.65    118.54 o 
   8   4   6     2875.80     2862.60     74.88 o 
   9   4   6     1134.43     1148.35     44.38 o 
 -10   5   6      597.03      616.71     43.10 o 
  -9   5   6     1981.64     2028.58     80.62 o 
  -8   5   6     6046.34     6228.90    375.74 o 
  -7   5   6      150.79      168.19     16.48 o 
  -6   5   6     2720.60     2730.26     66.88 o 
  -5   5   6     6842.26     6825.17    144.10 o 
  -4   5   6      109.69      106.99     11.37 o 
  -3   5   6     6778.94     7032.13    106.62 o 
  -2   5   6     6588.20     6294.79    115.50 o 
  -1   5   6     1073.74     1083.97     24.45 o 
   0   5   6     1236.50     1292.70     27.82 o 
   1   5   6     1557.05     1579.10     32.39 o 
   2   5   6      591.43      628.20     24.09 o 
   3   5   6     2730.82     2699.94     60.45 o 
   4   5   6      982.88      998.53     26.00 o 
   5   5   6     2083.63     2013.01    104.59 o 
   6   5   6     6725.13     6823.80    139.05 o 
   7   5   6     3721.56     3696.39    101.57 o 
   8   5   6      108.42      131.63     18.78 o 
   9   5   6     3682.23     3763.10     94.78 o 
 -10   6   6     1745.88     1847.71     79.61 o 
  -9   6   6     1127.92     1119.99     55.91 o 
  -8   6   6     1321.68     1364.15     44.95 o 
  -7   6   6     2984.75     3018.53     74.81 o 
  -6   6   6     4539.05     4546.15    100.13 o 
  -5   6   6     1455.86     1479.73     43.73 o 
  -4   6   6     7729.84     7641.46    262.95 o 
  -3   6   6     3901.93     3918.55     65.15 o 
  -2   6   6       99.10       85.48      7.63 o 
  -1   6   6     7968.87     8152.28    155.63 o 
   0   6   6     2586.27     2554.57     47.08 o 
   1   6   6     1186.31     1169.04     27.59 o 
   2   6   6     4028.33     4078.92     69.43 o 
   3   6   6      542.75      531.06     21.86 o 
   4   6   6        0.14        6.99      5.11 o 
   5   6   6      142.00      136.41     17.36 o 
   6   6   6       76.06       74.09     13.12 o 
   7   6   6      845.75      851.19     35.93 o 
   8   6   6     1028.23      995.24     40.66 o 
  -9   7   6       61.43       51.41     15.82 o 
  -8   7   6       22.05       16.77      9.21 o 
  -7   7   6      143.02      142.19     16.17 o 
  -6   7   6     1915.26     1918.58     54.40 o 
  -5   7   6     2166.52     2131.10     89.77 o 
  -4   7   6      306.45      285.68     18.15 o 
  -3   7   6     7083.85     7002.90    119.85 o 
  -2   7   6     5404.22     5282.54     90.47 o 
  -1   7   6        1.46       30.75     15.68 o 
   0   7   6    16904.22    16784.06    242.43 o 
   1   7   6     4130.40     4095.69     70.32 o 
   2   7   6       10.91       21.87      8.60 o 
   3   7   6    11100.12    10734.91    198.13 o 
   4   7   6     2050.30     2028.59     72.15 o 
   5   7   6       50.57       52.57     11.93 o 
   6   7   6       34.96       45.54     14.61 o 
   7   7   6        3.27       12.50     15.48 o 
   8   7   6      107.79      110.15     17.18 o 
  -9   8   6      118.91      107.16     15.78 o 
  -8   8   6      312.98      341.50     23.33 o 
  -7   8   6       47.34       34.84     14.68 o 
  -6   8   6       17.01       15.37      8.46 o 
  -5   8   6       16.67       17.24      8.28 o 
  -4   8   6      128.48      127.30     14.13 o 
  -3   8   6       79.57       71.26      8.00 o 
  -2   8   6      834.20      806.67     22.78 o 
  -1   8   6     3999.97     3948.06     68.95 o 
   0   8   6     1916.11     1978.31     41.51 o 
   1   8   6     3749.91     3764.91     76.98 o 
   2   8   6     6885.92     6799.11    109.82 o 
   3   8   6       27.50       24.94      8.79 o 
   4   8   6     7008.23     6992.71    142.31 o 
   5   8   6     6239.23     6340.29    133.89 o 
   6   8   6        0.85       -4.01      8.41 o 
   7   8   6     1516.52     1513.14     52.15 o 
  -8   9   6     1477.89     1469.72     50.43 o 
  -7   9   6       93.72       92.63     14.58 o 
  -6   9   6     2534.64     2472.72     67.45 o 
  -5   9   6     1124.08     1121.42     39.72 o 
  -4   9   6        7.01       13.46      8.17 o 
  -3   9   6        5.44       12.60      7.29 o 
  -2   9   6       15.25       10.36      5.37 o 
  -1   9   6       21.27       24.01      6.56 o 
   0   9   6      998.50      958.31     30.22 o 
   1   9   6     2234.61     2231.93     47.03 o 
   2   9   6     1202.73     1268.28     33.19 o 
   3   9   6     4501.94     4476.33    115.11 o 
   4   9   6      329.28      298.68     22.25 o 
   5   9   6      549.92      558.67     36.80 o 
   6   9   6     3040.40     3058.31     81.55 o 
  -8  10   6     2154.11     2196.43     66.55 o 
  -7  10   6     1580.44     1566.88     52.36 o 
  -6  10   6        0.26       -3.88      7.39 o 
  -5  10   6     3731.02     3548.76     87.41 o 
  -4  10   6     3444.18     3496.01     85.16 o 
  -3  10   6        2.28        4.29      7.40 o 
  -2  10   6     2690.67     2649.85     62.81 o 
  -1  10   6     1762.69     1695.24     39.46 o 
   0  10   6      217.02      199.14     14.17 o 
   1  10   6      153.01      156.72     17.06 o 
   2  10   6      335.74      348.41     22.88 o 
   3  10   6      128.74      111.64     12.50 o 
   4  10   6     2626.58     2556.55     70.14 o 
   5  10   6     1366.43     1328.18     48.38 o 
   6  10   6       33.64       42.88     13.82 o 
  -7  11   6       58.00       52.96     13.28 o 
  -6  11   6     1515.54     1565.85     52.76 o 
  -5  11   6      170.91      162.33     18.14 o 
  -4  11   6      912.24      917.95     37.20 o 
  -3  11   6     2626.51     2651.38     70.59 o 
  -2  11   6        1.58        1.82      5.95 o 
  -1  11   6     1847.13     1795.50     42.27 o 
   0  11   6     1948.70     1988.10     45.78 o 
   1  11   6      175.23      204.39     15.48 o 
   2  11   6     1656.49     1604.87     40.97 o 
   3  11   6      277.24      298.13     24.27 o 
   4  11   6       58.28       43.92     13.39 o 
   5  11   6      482.76      466.37     31.11 o 
  -6  12   6       14.29        4.47      9.76 o 
  -5  12   6      459.16      428.82     27.04 o 
  -4  12   6      831.96      840.22     36.50 o 
  -3  12   6       10.39        8.60      8.86 o 
  -2  12   6     1494.26     1502.48     63.09 o 
  -1  12   6     2508.36     2575.27     55.62 o 
   0  12   6      233.32      237.84     18.51 o 
   1  12   6     1680.53     1651.26     42.42 o 
   2  12   6     1020.73     1020.87     39.22 o 
   3  12   6     1624.66     1551.72     59.47 o 
  -4  13   6      527.30      560.36     31.26 o 
  -3  13   6       57.93       69.18     14.33 o 
  -2  13   6       76.98       65.59     17.95 o 
  -1  13   6     1633.30     1584.13     54.89 o 
   0  13   6      214.26      196.13     16.62 o 
   1  13   6       28.32       35.99      9.98 o 
   2  13   6     1685.91     1723.85     46.53 o 
  -2 -16   7      115.46      101.31     16.05 o 
  -1 -16   7      144.26      133.00     17.81 o 
   0 -16   7      406.43      387.63     25.19 o 
   1 -16   7       12.28       -0.11     10.21 o 
   2 -16   7      935.61      924.72     38.58 o 
   3 -16   7     1162.61     1105.25     42.54 o 
   4 -16   7        0.68       -0.80      8.84 o 
  -4 -15   7      212.19      197.59     29.00 o 
  -3 -15   7     3125.80     3149.89     79.81 o 
  -2 -15   7     1265.21     1291.23     44.86 o 
  -1 -15   7      211.02      227.60     20.85 o 
   0 -15   7      379.80      384.37     24.29 o 
   1 -15   7      643.16      668.86     31.23 o 
   2 -15   7       10.51       -1.08      9.88 o 
   3 -15   7      135.85      107.31     19.56 o 
   4 -15   7       31.33       18.52     11.05 o 
   5 -15   7      146.51      150.72     18.77 o 
   6 -15   7      581.64      600.21     31.06 o 
  -5 -14   7       87.19       94.83     23.07 o 
  -4 -14   7     2896.29     3003.32     62.65 o 
  -3 -14   7      875.20      856.18     34.83 o 
  -2 -14   7     1546.41     1565.00     48.69 o 
  -1 -14   7     3366.72     3376.32     81.09 o 
   0 -14   7     1210.91     1224.96     41.64 o 
   1 -14   7     1251.45     1266.67     42.60 o 
   2 -14   7     3571.14     3479.16     83.52 o 
   3 -14   7      108.07       86.17     13.52 o 
   4 -14   7      211.90      206.11     18.99 o 
   5 -14   7     1558.78     1470.79     55.08 o 
   6 -14   7        0.18      -10.64      7.20 o 
   7 -14   7      207.92      204.10     30.42 o 
  -6 -13   7      904.78     1002.99     40.79 o 
  -5 -13   7      609.93      658.22     31.85 o 
  -4 -13   7       70.21       56.32     10.11 o 
  -3 -13   7     2787.88     2854.30     58.44 o 
  -2 -13   7     2605.75     2568.82     65.30 o 
  -1 -13   7        8.98       14.96      8.30 o 
   0 -13   7     6845.12     6772.67    137.03 o 
   1 -13   7     3666.74     3617.94     83.51 o 
   2 -13   7      172.19      179.29     27.45 o 
   3 -13   7     3757.59     3638.11     84.80 o 
   4 -13   7     3317.02     3230.39     78.46 o 
   5 -13   7      549.21      497.30     25.89 o 
   6 -13   7     1554.19     1604.18     50.33 o 
   7 -13   7       20.81       24.70     10.33 o 
  -7 -12   7     1270.17     1314.15     46.91 o 
  -6 -12   7        5.74       -6.07      8.93 o 
  -5 -12   7      251.44      227.25     20.54 o 
  -4 -12   7       57.02       59.01     10.07 o 
  -3 -12   7       15.87       16.26      6.93 o 
  -2 -12   7      674.87      644.18     25.16 o 
  -1 -12   7     1337.49     1328.26     40.86 o 
   0 -12   7      636.23      636.34     26.53 o 
   1 -12   7     2441.62     2346.23     59.27 o 
   2 -12   7     6613.34     6378.03    128.87 o 
   3 -12   7       23.69       24.67      8.16 o 
   4 -12   7     4751.11     4552.94     99.62 o 
   5 -12   7     6471.24     6424.85    132.09 o 
   6 -12   7      226.81      243.43     20.02 o 
   7 -12   7     1228.04     1263.25     73.95 o 
   8 -12   7     2322.50     2216.19     74.00 o 
  -8 -11   7     2201.82     2165.70     63.45 o 
  -7 -11   7        1.19       16.15     10.61 o 
  -6 -11   7     1803.96     1827.09     54.27 o 
  -5 -11   7     2502.73     2436.60     66.24 o 
  -4 -11   7      452.71      451.28     19.27 o 
  -3 -11   7     1682.19     1682.38     38.60 o 
  -2 -11   7       81.97       71.70     12.74 o 
  -1 -11   7        0.26        0.54      5.26 o 
   0 -11   7      132.94      152.11     18.87 o 
   1 -11   7       25.68       28.83     10.27 o 
   2 -11   7      216.06      202.70     15.74 o 
   3 -11   7     2432.94     2395.84     59.99 o 
   4 -11   7      912.17      942.79     33.51 o 
   5 -11   7     1597.28     1618.96     47.17 o 
   6 -11   7     5172.54     5058.53    107.95 o 
   7 -11   7      869.49      884.14     33.69 o 
   8 -11   7     2631.14     2627.84     95.89 o 
   9 -11   7     3466.98     3681.32    124.93 o 
  -8 -10   7     2573.45     2543.49    107.80 o 
  -7 -10   7     3667.68     3716.55     92.47 o 
  -6 -10   7       80.42       87.52     24.04 o 
  -5 -10   7     4327.33     4545.21     80.49 o 
  -4 -10   7     8354.51     8538.44    160.82 o 
  -3 -10   7      925.89      962.09     26.41 o 
  -2 -10   7     2802.83     2855.17     65.27 o 
  -1 -10   7     5222.97     5341.62     86.73 o 
   0 -10   7        0.63        8.58      6.20 o 
   1 -10   7      370.10      358.00     18.40 o 
   2 -10   7       15.67       17.54      6.84 o 
   3 -10   7      164.90      167.70     14.71 o 
   4 -10   7      301.20      319.45     19.24 o 
   5 -10   7      932.71      881.51     37.51 o 
   6 -10   7       33.17       30.39      8.55 o 
   7 -10   7     1895.00     1758.70     50.08 o 
   8 -10   7     1184.58     1230.55     59.05 o 
   9 -10   7      417.40      407.58     35.35 o 
  -9  -9   7       56.97       82.90     26.31 o 
  -8  -9   7        3.63       10.63     16.82 o 
  -7  -9   7      441.37      451.64     24.75 o 
  -6  -9   7      692.62      755.11     55.05 o 
  -5  -9   7     1219.76     1233.15     36.55 o 
  -4  -9   7     1701.93     1701.62     37.60 o 
  -3  -9   7     6615.27     6596.73    104.68 o 
  -2  -9   7     2285.08     2255.49     61.25 o 
  -1  -9   7     3267.63     3140.33     81.06 o 
   0  -9   7     9197.16     9146.52    282.86 o 
   1  -9   7     1058.34     1048.70     31.59 o 
   2  -9   7     3429.57     3467.59     74.92 o 
   3  -9   7     5456.19     5436.69    108.70 o 
   4  -9   7      588.06      606.78     29.18 o 
   5  -9   7      581.17      569.48     41.38 o 
   6  -9   7      106.93      100.68     11.99 o 
   7  -9   7     1629.98     1614.75     46.10 o 
   8  -9   7      270.36      282.64     27.78 o 
   9  -9   7      890.69      899.22     51.28 o 
  -9  -8   7        0.66       12.05     17.69 o 
  -8  -8   7        4.11       30.81     18.39 o 
  -7  -8   7       91.04       95.16     19.20 o 
  -6  -8   7        2.78        4.43      7.34 o 
  -5  -8   7      409.97      448.36     23.42 o 
  -4  -8   7     1264.35     1262.28     29.78 o 
  -3  -8   7      159.36      151.26     21.35 o 
  -2  -8   7      814.25      733.15     24.73 o 
  -1  -8   7     6733.07     6730.88    162.31 o 
   0  -8   7       96.14      117.79      7.86 o 
   1  -8   7    10527.21    10920.94    157.80 o 
   2  -8   7     2124.87     2050.72     55.12 o 
   3  -8   7      875.32      897.60     28.86 o 
   4  -8   7     7887.87     7944.39    198.93 o 
   5  -8   7     1515.28     1526.49     63.38 o 
   6  -8   7      923.45      902.87     30.76 o 
   7  -8   7     3335.06     3392.62     76.50 o 
   8  -8   7      244.53      250.95     28.87 o 
   9  -8   7       33.13       18.27     13.31 o 
  10  -8   7        1.54        3.51     12.42 o 
  -9  -7   7     2418.56     2262.04    100.13 o 
  -8  -7   7       56.85       54.91     20.48 o 
  -7  -7   7     1649.03     1692.18     96.09 o 
  -6  -7   7     3366.85     3287.77     73.72 o 
  -5  -7   7       65.67       50.92      7.89 o 
  -4  -7   7       63.67       74.95      7.87 o 
  -3  -7   7       17.67       15.56      4.75 o 
  -2  -7   7      115.27      117.95     10.52 o 
  -1  -7   7     3689.80     3722.80     60.10 o 
   0  -7   7     5573.65     5344.59     81.36 o 
   1  -7   7     1016.31     1038.60     20.29 o 
   2  -7   7     6857.67     6981.45    130.97 o 
   3  -7   7     6831.35     6574.46    125.08 o 
   4  -7   7      420.54      439.00     39.05 o 
   5  -7   7     6771.41     6790.63    130.41 o 
   6  -7   7     1029.89     1031.64     34.69 o 
   7  -7   7      184.66      136.23     39.59 o 
   8  -7   7     2591.01     2676.21     94.90 o 
   9  -7   7      909.83      916.93     51.64 o 
 -10  -6   7      212.97      165.79     32.07 o 
  -9  -6   7     1019.70      964.85     60.75 o 
  -8  -6   7     3503.25     3401.60    122.92 o 
  -7  -6   7       30.39       24.90     15.39 o 
  -6  -6   7     2986.47     2901.41     53.34 o 
  -5  -6   7     7211.60     7121.00    110.23 o 
  -4  -6   7      323.78      325.96     12.94 o 
  -3  -6   7     2215.02     2112.85     38.85 o 
  -2  -6   7     3625.53     3559.95     71.24 o 
  -1  -6   7       19.56       22.06      4.08 o 
   0  -6   7       18.04       19.83      3.30 o 
   1  -6   7       23.76       41.18      6.72 o 
   2  -6   7      118.50      114.07     10.03 o 
   3  -6   7      630.79      628.67     21.91 o 
   4  -6   7     4204.46     4314.56     86.97 o 
   5  -6   7      452.35      413.49     18.43 o 
   6  -6   7     3667.56     3712.63    112.81 o 
   7  -6   7     4949.82     5008.47    146.62 o 
   8  -6   7      561.16      553.88     37.34 o 
   9  -6   7     1958.86     1975.88     81.23 o 
  10  -6   7     2843.06     2946.82    110.34 o 
 -10  -5   7      289.78      260.51     37.51 o 
  -9  -5   7     1094.15     1061.27     62.01 o 
  -8  -5   7        0.54      -10.75     11.49 o 
  -7  -5   7     5071.08     4850.01    151.06 o 
  -6  -5   7     3680.83     3716.99     63.40 o 
  -5  -5   7      331.62      328.73     12.99 o 
  -4  -5   7     7649.65     7464.58    139.97 o 
  -3  -5   7     2044.05     2040.17     44.35 o 
  -2  -5   7     2572.67     2528.77     52.37 o 
  -1  -5   7     7163.48     6860.57    100.77 o 
   0  -5   7      383.26      354.52     19.92 o 
   1  -5   7     2319.68     2395.86     60.31 o 
   2  -5   7      480.75      404.64     16.13 o 
   3  -5   7       22.34       28.75     12.92 o 
   4  -5   7      374.37      365.92     16.13 o 
   5  -5   7       36.90       58.68     12.63 o 
   6  -5   7      294.89      310.96     16.09 o 
   7  -5   7        5.04       16.07     10.59 o 
   8  -5   7     2162.08     2180.72     83.51 o 
   9  -5   7      365.45      355.90     32.66 o 
  10  -5   7      896.57      808.10     52.07 o 
 -10  -4   7      278.25      251.18     36.80 o 
  -9  -4   7      329.81      358.13     40.04 o 
  -8  -4   7      655.10      559.80     40.37 o 
  -7  -4   7       46.24       37.71     14.41 o 
  -6  -4   7      502.21      481.72     15.76 o 
  -5  -4   7     5080.22     4959.33     78.37 o 
  -4  -4   7        0.01        9.11      6.58 o 
  -3  -4   7     7696.63     7675.95    112.73 o 
  -2  -4   7    13254.47    12588.18    402.28 o 
  -1  -4   7      797.31      916.71     18.71 o 
   0  -4   7     9125.76     9363.38    138.39 o 
   1  -4   7    17582.48    18033.71    251.52 o 
   2  -4   7      162.42      250.45     40.49 o 
   3  -4   7     3487.67     3593.47     55.87 o 
   4  -4   7     1895.26     1808.08     37.97 o 
   5  -4   7      512.72      389.09     71.25 o 
   6  -4   7       11.60       15.64      5.56 o 
   7  -4   7       27.07       30.66     12.48 o 
   8  -4   7      503.38      501.62     36.42 o 
   9  -4   7      431.78      440.95     36.57 o 
  10  -4   7      427.75      426.78     38.43 o 
 -10  -3   7     3209.58     3401.53    128.31 o 
  -9  -3   7      655.43      646.68     47.04 o 
  -8  -3   7     3142.62     2950.51    105.97 o 
  -7  -3   7     2598.75     2611.10     92.17 o 
  -6  -3   7       25.35       29.82      7.49 o 
  -5  -3   7     1459.58     1390.43     28.08 o 
  -4  -3   7      350.03      357.77     11.65 o 
  -3  -3   7       10.98       19.88      3.71 o 
  -2  -3   7      645.76      589.53     13.58 o 
  -1  -3   7     4918.06     5227.81     77.34 o 
   0  -3   7      384.94      416.32     10.62 o 
   1  -3   7    15066.01    16085.85    225.77 o 
   2  -3   7    14477.99    14259.97    218.27 o 
   3  -3   7      634.13      605.16     17.34 o 
   4  -3   7     5965.93     5802.16    111.64 o 
   5  -3   7    10664.95    10909.73    159.02 o 
   6  -3   7     1717.06     1749.33     34.77 o 
   7  -3   7     3134.04     3182.91    105.55 o 
   8  -3   7      837.06      877.81     49.85 o 
   9  -3   7       59.04       73.61     20.20 o 
  10  -3   7       64.31       99.21     23.18 o 
 -10  -2   7      118.93      129.82     25.84 o 
  -9  -2   7     6943.68     6715.68    201.67 o 
  -8  -2   7     2904.47     3085.50    107.19 o 
  -7  -2   7       30.26       41.60      9.86 o 
  -6  -2   7     8564.76     8216.01    189.97 o 
  -5  -2   7     2377.33     2239.57     39.01 o 
  -4  -2   7     1518.07     1471.49     27.23 o 
  -3  -2   7     6743.51     6958.33    101.69 o 
  -2  -2   7      177.56      172.28      6.25 o 
  -1  -2   7      312.70      397.96     12.63 o 
   0  -2   7       69.67       83.99      9.37 o 
   1  -2   7      462.83      457.79     11.37 o 
   2  -2   7      256.28      298.25      9.41 o 
   3  -2   7     5808.24     5693.22    175.53 o 
   4  -2   7     1653.24     1604.74     61.03 o 
   5  -2   7     2923.02     2937.29     50.85 o 
   6  -2   7     3721.43     3614.32     77.60 o 
   7  -2   7     1386.29     1367.77     44.04 o 
   8  -2   7     1688.20     1673.82     72.48 o 
   9  -2   7     3896.11     3782.20    130.87 o 
  10  -2   7      237.80      267.98     34.88 o 
 -10  -1   7     1029.86     1117.98     62.40 o 
  -9  -1   7      169.01      173.16     26.04 o 
  -8  -1   7     5517.92     5498.64    165.21 o 
  -7  -1   7     9504.84     9224.16    175.42 o 
  -6  -1   7       26.70       33.24      7.49 o 
  -5  -1   7    13591.36    13265.22    240.15 o 
  -4  -1   7    18421.65    17856.70    316.00 o 
  -3  -1   7     2760.78     3054.08     63.77 o 
  -2  -1   7    11256.06    11372.25    332.09 o 
  -1  -1   7    12566.94    13462.13    188.47 o 
   0  -1   7      366.70      436.87     14.15 o 
   1  -1   7      509.52      445.68     14.88 o 
   2  -1   7       76.37       81.63      5.74 o 
   3  -1   7       13.92       19.26      4.17 o 
   4  -1   7        2.00       15.50      4.17 o 
   5  -1   7     2207.79     2179.87     40.80 o 
   6  -1   7       38.03       57.75     13.13 o 
   7  -1   7     2517.97     2485.26     62.54 o 
   8  -1   7     3169.33     3019.29    107.92 o 
   9  -1   7      365.40      332.31     37.44 o 
  10  -1   7     1798.21     1701.71     82.21 o 
 -10   0   7       29.57       17.14     15.00 o 
  -9   0   7        3.30       30.65     14.38 o 
  -8   0   7      667.89      650.54     39.39 o 
  -7   0   7     1391.90     1389.89     57.59 o 
  -6   0   7     4311.52     4136.09    102.56 o 
  -5   0   7      501.60      479.89     19.82 o 
  -4   0   7    11796.30    11854.89    215.22 o 
  -3   0   7    14748.92    14669.85    261.25 o 
  -2   0   7     2708.48     3056.52     63.25 o 
  -1   0   7    13863.57    13724.98    192.01 o 
   0   0   7    16071.51    15533.90    217.50 o 
   1   0   7      545.82      316.26     15.69 o 
   2   0   7     7952.53     7952.03    141.87 o 
   3   0   7    11953.60    11725.78    168.14 o 
   4   0   7      514.18      585.79     23.45 o 
   5   0   7       22.81       28.71      6.09 o 
   6   0   7      593.14      567.40     34.44 o 
   7   0   7       12.22       16.67      8.44 o 
   8   0   7     1333.44     1254.71     47.90 o 
   9   0   7     1296.21     1369.50     69.93 o 
  10   0   7      182.61      149.71     28.19 o 
 -10   1   7     1479.34     1535.01     71.82 o 
  -9   1   7        0.04       -2.33      9.92 o 
  -8   1   7       11.62        0.84      9.07 o 
  -7   1   7      335.53      354.64     40.67 o 
  -6   1   7      201.81      193.72     21.36 o 
  -5   1   7      995.92      931.97     29.32 o 
  -4   1   7     1438.44     1463.41     38.34 o 
  -3   1   7     1179.19     1251.68     33.37 o 
  -2   1   7     9535.13     9873.88    179.70 o 
  -1   1   7     1349.57     1152.88     29.59 o 
   0   1   7       81.93       57.38      4.85 o 
   1   1   7    16366.11    16700.96    234.24 o 
   2   1   7     3397.29     3389.42     54.47 o 
   3   1   7     5045.31     5349.52    140.29 o 
   4   1   7    17509.17    17612.97    250.59 o 
   5   1   7     1067.24     1092.50     43.78 o 
   6   1   7     1439.87     1447.39     42.00 o 
   7   1   7     4067.25     4005.03     89.23 o 
   8   1   7      379.39      357.52     32.88 o 
   9   1   7       71.92       70.57     14.32 o 
  10   1   7       24.25       25.03     16.82 o 
 -10   2   7     2624.06     2751.49    103.77 o 
  -9   2   7     4279.05     4350.01    139.30 o 
  -8   2   7      227.54      108.88     17.19 o 
  -7   2   7      991.65      949.56     33.11 o 
  -6   2   7     9464.81     9195.75    176.40 o 
  -5   2   7      976.92      963.34     42.12 o 
  -4   2   7      234.91      252.35     17.45 o 
  -3   2   7       57.41       67.55      8.31 o 
  -2   2   7      919.68      916.36     18.14 o 
  -1   2   7     2314.89     2248.49     55.05 o 
   0   2   7     7587.95     8183.50    119.09 o 
   1   2   7      666.31      832.67     18.93 o 
   2   2   7    12336.69    12809.12    187.29 o 
   3   2   7    10018.12    10007.70    247.68 o 
   4   2   7       41.66       44.76      6.17 o 
   5   2   7    10767.14    10657.35    195.58 o 
   6   2   7     8144.02     7923.36    153.31 o 
   7   2   7      525.40      565.38     41.96 o 
   8   2   7     4370.46     4185.53    101.36 o 
   9   2   7     1309.50     1272.79     65.89 o 
 -10   3   7     1372.47     1371.88     66.71 o 
  -9   3   7      486.73      505.78     36.57 o 
  -8   3   7     4520.83     4579.54    332.99 o 
  -7   3   7      931.65      885.06     32.54 o 
  -6   3   7     1518.00     1464.79     42.86 o 
  -5   3   7     5366.70     5264.50    108.78 o 
  -4   3   7     1618.90     1512.19     41.32 o 
  -3   3   7      738.12      760.76     34.24 o 
  -2   3   7     6289.27     6638.42     98.64 o 
  -1   3   7      622.97      648.95     15.98 o 
   0   3   7      104.60      119.32     12.69 o 
   1   3   7      399.17      424.15     13.28 o 
   2   3   7     1554.10     1559.93     31.10 o 
   3   3   7     4994.22     5306.42    102.51 o 
   4   3   7    10651.21    10348.55    217.03 o 
   5   3   7       10.82       13.78     18.04 o 
   6   3   7     8042.21     7698.11    151.12 o 
   7   3   7     5952.77     5941.35    143.40 o 
   8   3   7      708.83      692.36     58.46 o 
   9   3   7     2686.00     2659.47     73.09 o 
 -10   4   7      937.04      963.83     54.03 o 
  -9   4   7     2961.72     2723.86     99.04 o 
  -8   4   7       85.51       91.00     13.25 o 
  -7   4   7     2474.71     2341.88     61.47 o 
  -6   4   7     3290.89     3133.89    119.77 o 
  -5   4   7        9.73        3.58      9.36 o 
  -4   4   7     2216.21     2247.20     55.69 o 
  -3   4   7     3753.22     3689.11     79.76 o 
  -2   4   7      145.13      148.79      8.35 o 
  -1   4   7     7098.43     7276.64    109.58 o 
   0   4   7     4277.29     4268.52     83.22 o 
   1   4   7       37.60       27.25      5.13 o 
   2   4   7     2346.72     2377.30     44.12 o 
   3   4   7       91.35       93.25      8.35 o 
   4   4   7       42.44       47.46      6.99 o 
   5   4   7      327.43      338.09     34.94 o 
   6   4   7      253.83      279.09     19.92 o 
   7   4   7      392.59      415.52     24.73 o 
   8   4   7     2481.30     2451.32     68.30 o 
   9   4   7      413.36      387.55     26.75 o 
 -10   5   7       12.45        3.19     11.56 o 
  -9   5   7       28.08       36.25     14.66 o 
  -8   5   7        0.74        6.26      8.00 o 
  -7   5   7      480.36      475.81     24.84 o 
  -6   5   7     1415.74     1385.37     43.12 o 
  -5   5   7     5013.32     5086.30    129.83 o 
  -4   5   7        2.29       -1.66      8.35 o 
  -3   5   7     7291.24     6940.42    136.81 o 
  -2   5   7     9290.07     9041.31    163.17 o 
  -1   5   7      324.82      363.13     13.47 o 
   0   5   7     8204.19     8196.25    155.69 o 
   1   5   7    16072.09    15816.94    227.51 o 
   2   5   7      131.41      123.66      9.61 o 
   3   5   7     1958.14     1924.83     43.38 o 
   4   5   7      780.12      794.55     23.39 o 
   5   5   7       70.17       73.58     12.30 o 
   6   5   7      414.41      385.28     23.56 o 
   7   5   7        2.32       -3.44      8.06 o 
   8   5   7       50.26       59.03     13.59 o 
  -9   6   7      147.42      139.04     23.11 o 
  -8   6   7     1168.11     1152.75     41.66 o 
  -7   6   7        2.11       17.58     18.64 o 
  -6   6   7       33.51       30.81      9.36 o 
  -5   6   7      484.51      477.14     23.47 o 
  -4   6   7      703.20      713.20     32.01 o 
  -3   6   7      289.90      288.06     37.74 o 
  -2   6   7     2519.14     2624.17     93.33 o 
  -1   6   7     9026.53     8984.65    135.65 o 
   0   6   7       53.69       55.97      7.45 o 
   1   6   7     4280.26     4247.92     71.88 o 
   2   6   7     9020.14     9303.65    141.81 o 
   3   6   7     2156.78     2219.39     45.16 o 
   4   6   7     4217.09     4175.37     92.17 o 
   5   6   7     6689.18     6935.07    141.15 o 
   6   6   7     1119.67     1129.03     41.71 o 
   7   6   7      766.86      755.95     34.69 o 
   8   6   7      646.19      634.10     33.13 o 
  -9   7   7     1695.47     1768.85     68.06 o 
  -8   7   7     1043.13     1055.04     40.71 o 
  -7   7   7      534.37      557.03     28.35 o 
  -6   7   7     3022.81     2996.04     75.42 o 
  -5   7   7       44.94       29.67      8.86 o 
  -4   7   7      175.89      143.54     14.70 o 
  -3   7   7      281.15      265.25     17.35 o 
  -2   7   7     2455.21     2431.07     61.57 o 
  -1   7   7       16.13       12.54      5.38 o 
   0   7   7     1943.21     1941.65     40.33 o 
   1   7   7     2998.88     2887.79     54.43 o 
   2   7   7       39.40       32.58      8.15 o 
   3   7   7     2401.03     2393.39     59.05 o 
   4   7   7      949.84      953.81     35.80 o 
   5   7   7       51.33       48.16     11.69 o 
   6   7   7     4789.45     4929.11    158.52 o 
   7   7   7     1880.46     1978.09     60.96 o 
  -9   8   7        7.36       10.53      9.42 o 
  -8   8   7      960.24      991.38     40.09 o 
  -7   8   7     6078.96     5821.06    142.47 o 
  -6   8   7       74.20       80.40     13.17 o 
  -5   8   7     3146.46     2982.07     75.24 o 
  -4   8   7     4809.30     4710.29    151.01 o 
  -3   8   7      491.78      505.21     24.21 o 
  -2   8   7     2760.66     2762.82     52.82 o 
  -1   8   7      209.13      174.84     17.35 o 
   0   8   7     3549.77     3635.16     65.75 o 
   1   8   7        0.26       -3.81      5.29 o 
   2   8   7      963.70      922.09     26.80 o 
   3   8   7      807.10      781.29     42.77 o 
   4   8   7     1397.38     1404.51     46.32 o 
   5   8   7     1185.43     1194.67     53.81 o 
   6   8   7      187.68      203.74     21.59 o 
   7   8   7     1675.74     1677.26     56.44 o 
  -8   9   7      409.18      384.07     36.92 o 
  -7   9   7      225.68      217.28     21.05 o 
  -6   9   7     1593.36     1558.49     50.89 o 
  -5   9   7      348.79      348.99     22.10 o 
  -4   9   7      777.42      735.09     36.36 o 
  -3   9   7     3836.36     3575.47     85.12 o 
  -2   9   7      490.63      493.19     33.60 o 
  -1   9   7     4894.46     4690.24     81.57 o 
   0   9   7     1607.95     1588.56     37.46 o 
   1   9   7      413.76      424.27     18.75 o 
   2   9   7     5162.98     5219.85     90.68 o 
   3   9   7     1745.67     1865.78     52.73 o 
   4   9   7      191.49      156.13     17.87 o 
   5   9   7        0.43       -1.60      9.34 o 
   6   9   7      212.75      190.17     35.14 o 
  -7  10   7        1.49      -10.68      7.12 o 
  -6  10   7      105.62       94.65     15.01 o 
  -5  10   7      347.69      331.91     23.51 o 
  -4  10   7     1194.84     1202.68     42.85 o 
  -3  10   7       29.76       15.59      8.78 o 
  -2  10   7     1732.26     1707.05     56.14 o 
  -1  10   7     1192.44     1226.12     32.80 o 
   0  10   7       43.99       41.49      8.53 o 
   1  10   7     6054.91     5888.81    100.94 o 
   2  10   7     2438.45     2451.46     53.12 o 
   3  10   7     1285.83     1358.36     46.61 o 
   4  10   7     2078.21     2113.42     62.77 o 
   5  10   7      727.46      760.15     38.71 o 
  -6  11   7     1357.09     1459.50     51.71 o 
  -5  11   7        3.09       -1.82      8.52 o 
  -4  11   7        0.98       17.79      9.57 o 
  -3  11   7       20.62       35.18     10.62 o 
  -2  11   7       10.10       -5.12      7.53 o 
  -1  11   7      774.30      788.44     31.65 o 
   0  11   7     1917.52     1935.19     45.63 o 
   1  11   7      210.68      213.87     19.59 o 
   2  11   7     1478.35     1482.93     39.66 o 
   3  11   7     4152.28     4073.73    198.64 o 
   4  11   7     1109.27     1124.13     44.79 o 
  -5  12   7     2526.63     2648.15    103.25 o 
  -4  12   7      212.91      163.87     19.12 o 
  -3  12   7      631.93      605.44     36.22 o 
  -2  12   7     1201.68     1247.09     86.43 o 
  -1  12   7      199.21      165.74     19.29 o 
   0  12   7       28.19       25.63      8.58 o 
   1  12   7       35.29       27.26      9.12 o 
   2  12   7        7.87        5.29      9.27 o 
  -3  13   7     2408.61     2487.84     73.06 o 
  -2  13   7       58.58       77.95     15.93 o 
  -1  13   7     1983.94     1998.44     93.36 o 
   0  13   7     1215.74     1247.64     47.75 o 
  -2 -16   8      110.35      109.02     16.77 o 
  -1 -16   8     2618.90     2734.08     73.92 o 
   0 -16   8     1553.33     1622.31     53.01 o 
   1 -16   8      135.02      158.36     18.94 o 
   2 -16   8     2742.40     2717.01     94.05 o 
   3 -16   8      590.80      609.04     31.34 o 
   4 -16   8        6.65        4.78      9.73 o 
  -4 -15   8      559.95      594.20     43.96 o 
  -3 -15   8     1392.18     1450.84     53.43 o 
  -2 -15   8     3617.67     3775.86     90.79 o 
  -1 -15   8      764.54      732.89     32.83 o 
   0 -15   8     2717.93     2681.22     71.08 o 
   1 -15   8     5669.42     5487.46    120.14 o 
   2 -15   8      235.44      200.12     19.35 o 
   3 -15   8     2105.33     2046.81     59.76 o 
   4 -15   8     1898.73     1839.91     56.50 o 
   5 -15   8       51.87       43.22     11.94 o 
  -5 -14   8        1.72       -7.86      9.15 o 
  -4 -14   8       19.46       21.71     10.27 o 
  -3 -14   8       17.47        4.84      8.92 o 
  -2 -14   8      654.21      647.28     38.87 o 
  -1 -14   8     1402.78     1463.75     46.66 o 
   0 -14   8     2086.19     2034.91     57.27 o 
   1 -14   8     1483.14     1415.98     58.53 o 
   2 -14   8     5586.33     5438.54    118.14 o 
   3 -14   8     1552.02     1580.42     52.09 o 
   4 -14   8      808.58      790.40     72.28 o 
   5 -14   8     3921.94     3843.50     91.74 o 
   6 -14   8      335.43      277.78     22.82 o 
  -6 -13   8      905.63     1001.49     40.94 o 
  -5 -13   8     1783.69     1779.74     54.77 o 
  -4 -13   8       73.68       62.75     10.68 o 
  -3 -13   8      573.60      580.45     27.97 o 
  -2 -13   8      110.56       97.87     13.40 o 
  -1 -13   8       45.36       55.05     11.22 o 
   0 -13   8      135.73      119.69     14.79 o 
   1 -13   8      601.57      557.49     26.34 o 
   2 -13   8       25.21       17.45      8.18 o 
   3 -13   8     1540.03     1472.36     45.86 o 
   4 -13   8     2047.74     1941.41     55.30 o 
   5 -13   8       98.89       98.51     14.26 o 
   6 -13   8     6203.51     6202.72    131.62 o 
   7 -13   8      840.64      884.96     37.48 o 
  -7 -12   8     3881.89     4071.02     97.16 o 
  -6 -12   8      981.99      951.87     64.26 o 
  -5 -12   8      677.35      685.32     33.44 o 
  -4 -12   8     4346.49     4492.82     81.40 o 
  -3 -12   8      632.06      646.38     22.98 o 
  -2 -12   8      421.44      426.38     22.43 o 
  -1 -12   8     4454.22     4429.70     95.92 o 
   0 -12   8        4.26        0.19      7.00 o 
   1 -12   8      235.63      217.62     16.70 o 
   2 -12   8        2.93       -7.15      5.94 o 
   3 -12   8       50.75       55.72     10.26 o 
   4 -12   8       87.76       68.94     14.50 o 
   5 -12   8     1250.37     1180.29     40.23 o 
   6 -12   8      350.84      336.46     21.25 o 
   7 -12   8      950.40      988.84     37.43 o 
   8 -12   8     2764.45     2733.39    100.47 o 
  -7 -11   8        2.88        0.17     12.25 o 
  -6 -11   8     1098.04     1161.41     47.31 o 
  -5 -11   8      911.38      948.07     37.09 o 
  -4 -11   8      142.79      145.73     12.52 o 
  -3 -11   8     6813.85     6858.11    111.22 o 
  -2 -11   8     2683.31     2824.59     54.20 o 
  -1 -11   8     1155.86     1197.95     60.08 o 
   0 -11   8     5071.90     4938.77    102.67 o 
   1 -11   8     3629.08     3443.74     77.50 o 
   2 -11   8      211.43      213.96     16.01 o 
   3 -11   8     2326.01     2209.53     57.04 o 
   4 -11   8      562.49      560.78     25.55 o 
   5 -11   8        0.24       -0.44      7.17 o 
   6 -11   8      203.46      153.53     15.71 o 
   7 -11   8       63.52       46.30     10.76 o 
   8 -11   8        6.05        2.11     10.30 o 
  -8 -10   8      302.89      238.55     35.72 o 
  -7 -10   8        3.60      -10.87     13.12 o 
  -6 -10   8       93.25       79.35     12.97 o 
  -5 -10   8       75.02       78.09     10.09 o 
  -4 -10   8     1267.95     1301.87     32.73 o 
  -3 -10   8      640.07      657.51     21.30 o 
  -2 -10   8      983.77     1075.17     42.77 o 
  -1 -10   8     3133.82     3146.00     67.32 o 
   0 -10   8        7.18       21.35      7.50 o 
   1 -10   8     3176.77     3031.21     68.87 o 
   2 -10   8     3803.33     3832.58     83.32 o 
   3 -10   8       19.51       20.07     10.60 o 
   4 -10   8     4373.15     4449.96     95.05 o 
   5 -10   8     2727.86     2710.77     65.90 o 
   6 -10   8        1.39        2.62      7.02 o 
   7 -10   8     1822.87     1777.38     50.70 o 
   8 -10   8      145.83      148.22     23.58 o 
   9 -10   8        1.51       13.67     13.64 o 
  -8  -9   8     1006.23      990.40     62.24 o 
  -7  -9   8     1236.47     1179.43     64.27 o 
  -6  -9   8     1795.73     1756.19    124.25 o 
  -5  -9   8      123.19      117.78     11.13 o 
  -4  -9   8       78.37       81.98      9.31 o 
  -3  -9   8      134.80      142.15     10.86 o 
  -2  -9   8      440.35      460.01     16.51 o 
  -1  -9   8      237.28      245.96     11.70 o 
   0  -9   8     3475.22     3288.49     71.35 o 
   1  -9   8      723.37      638.64     24.13 o 
   2  -9   8     1469.43     1483.25     40.91 o 
   3  -9   8     2835.13     2855.88     65.72 o 
   4  -9   8      580.25      634.06     25.27 o 
   5  -9   8      677.27      669.13     26.57 o 
   6  -9   8     3033.34     3048.50     71.27 o 
   7  -9   8      368.01      385.59     28.48 o 
   8  -9   8     1383.57     1337.14     62.59 o 
   9  -9   8      791.00      823.91     50.29 o 
  -9  -8   8      664.75      615.71     50.69 o 
  -8  -8   8     3584.16     3339.35    125.32 o 
  -7  -8   8     2821.95     2621.84    102.41 o 
  -6  -8   8     1755.95     1788.79     48.78 o 
  -5  -8   8     8062.60     8016.75    140.80 o 
  -4  -8   8     2035.21     1993.66     40.77 o 
  -3  -8   8     1670.82     1725.99     35.71 o 
  -2  -8   8     3286.47     3345.65     57.24 o 
  -1  -8   8      318.56      292.16     11.55 o 
   0  -8   8       35.21       29.61      4.52 o 
   1  -8   8        0.01       87.16     16.01 o 
   2  -8   8      137.95      153.82     13.05 o 
   3  -8   8      302.77      332.33     17.42 o 
   4  -8   8     3106.79     3040.58     68.29 o 
   5  -8   8      513.52      551.56     23.15 o 
   6  -8   8     1016.83      945.50     40.32 o 
   7  -8   8     3015.61     3081.76    111.60 o 
   8  -8   8     2021.00     1994.80     79.56 o 
   9  -8   8      210.92      169.44     25.63 o 
  -9  -7   8     1370.72     1311.16     73.20 o 
  -8  -7   8      220.84      179.63     28.97 o 
  -7  -7   8     2827.35     2499.19     96.55 o 
  -6  -7   8     3008.63     3111.55     76.53 o 
  -5  -7   8        1.27        4.81      5.33 o 
  -4  -7   8     5901.40     5875.46     93.23 o 
  -3  -7   8     5098.24     4974.90     79.49 o 
  -2  -7   8      555.11      518.90     15.57 o 
  -1  -7   8     8328.92     8181.78    120.99 o 
   0  -7   8     1894.65     1874.73     33.58 o 
   1  -7   8      681.76      713.28     23.86 o 
   2  -7   8     2391.00     2268.66     52.50 o 
   3  -7   8      737.55      795.30     26.45 o 
   4  -7   8       28.42       29.69      7.29 o 
   5  -7   8       11.37        9.55      6.01 o 
   6  -7   8       10.68       16.99     11.83 o 
   7  -7   8       13.39       16.65     11.31 o 
   8  -7   8     2499.87     2511.77     92.40 o 
   9  -7   8     1264.55     1214.89     61.30 o 
  -9  -6   8       59.30       59.93     21.90 o 
  -8  -6   8        0.13        2.63     14.10 o 
  -7  -6   8       46.45       26.77     14.36 o 
  -6  -6   8      130.11      129.26     13.37 o 
  -5  -6   8     2561.78     2557.68     47.61 o 
  -4  -6   8      192.75      214.66     10.67 o 
  -3  -6   8     6975.06     6774.68    106.22 o 
  -2  -6   8    14021.42    13845.41    197.40 o 
  -1  -6   8     1790.04     1783.99     32.54 o 
   0  -6   8     4998.63     5145.80     77.97 o 
   1  -6   8    12355.12    12247.06    216.81 o 
   2  -6   8      748.17      777.86     24.96 o 
   3  -6   8     2789.09     2713.56     59.88 o 
   4  -6   8     1983.40     1911.71     46.78 o 
   5  -6   8      601.23      622.61     23.29 o 
   6  -6   8       79.43       74.00     16.99 o 
   7  -6   8        6.63       22.27     11.87 o 
   8  -6   8      405.51      391.35     32.63 o 
   9  -6   8       17.80       21.92     14.02 o 
  10  -6   8      182.29      176.33     28.56 o 
 -10  -5   8     3660.65     3542.98    136.22 o 
  -9  -5   8     1114.65     1052.31     61.64 o 
  -8  -5   8      511.08      484.57     39.03 o 
  -7  -5   8     5549.42     5414.13    164.61 o 
  -6  -5   8      953.18     1006.74     32.89 o 
  -5  -5   8      134.42      119.20      9.12 o 
  -4  -5   8      221.69      223.42     10.42 o 
  -3  -5   8      292.22      323.03     11.51 o 
  -2  -5   8     3375.36     3419.00     67.92 o 
  -1  -5   8     6245.52     6300.43     93.68 o 
   0  -5   8     5811.42     6200.07    168.03 o 
   1  -5   8     6415.75     6630.03    122.87 o 
   2  -5   8    10851.43    10774.33    192.48 o 
   3  -5   8     5185.97     5223.77    101.11 o 
   4  -5   8     1720.22     1832.94     47.34 o 
   5  -5   8    10516.65    10435.78    190.08 o 
   6  -5   8      938.97     1010.30     31.96 o 
   7  -5   8     2491.53     2517.41     89.37 o 
   8  -5   8      972.19     1023.53     53.94 o 
   9  -5   8       12.90        8.36     13.19 o 
  10  -5   8       93.86       85.80     21.99 o 
 -10  -4   8      422.57      416.04     41.45 o 
  -9  -4   8     3104.37     3204.55    119.59 o 
  -8  -4   8     5186.77     5067.33    160.15 o 
  -7  -4   8        4.13        0.24     11.03 o 
  -6  -4   8     2139.88     2056.45     51.93 o 
  -5  -4   8     7408.28     7209.58    139.29 o 
  -4  -4   8        1.09        8.43      4.00 o 
  -3  -4   8      556.28      496.79     13.68 o 
  -2  -4   8     1196.38     1159.30     45.34 o 
  -1  -4   8       71.97       81.64      5.89 o 
   0  -4   8       40.75       87.43     17.38 o 
   1  -4   8       31.52       52.70      3.91 o 
   2  -4   8      785.69      759.56     18.41 o 
   3  -4   8     4393.22     4342.28    174.94 o 
   4  -4   8     3591.52     3697.38     76.40 o 
   5  -4   8     1889.97     1746.51     64.06 o 
   6  -4   8     5998.14     6016.10    173.62 o 
   7  -4   8     3477.66     3470.89    113.14 o 
   8  -4   8     1298.52     1293.82     62.09 o 
   9  -4   8     5423.26     5581.62    173.13 o 
  10  -4   8     1601.06     1772.84     83.59 o 
 -10  -3   8     2161.76     2282.06     99.06 o 
  -9  -3   8      996.69     1091.80     60.18 o 
  -8  -3   8     3258.74     3264.05    113.33 o 
  -7  -3   8     8115.78     8154.45    226.13 o 
  -6  -3   8     3258.54     3012.73     68.49 o 
  -5  -3   8     2308.79     2100.56     50.92 o 
  -4  -3   8    15724.25    15031.89    338.14 o 
  -3  -3   8     4912.91     4855.78     73.93 o 
  -2  -3   8      814.96      740.07     16.21 o 
  -1  -3   8     9307.74     9123.89    192.17 o 
   0  -3   8     5260.25     5521.43     82.00 o 
   1  -3   8     2295.97     2532.46     41.28 o 
   2  -3   8        1.93        4.02      4.08 o 
   3  -3   8       14.83       16.74      3.82 o 
   4  -3   8      419.21      390.77     12.90 o 
   5  -3   8     3900.34     3969.76     81.44 o 
   6  -3   8       45.80       51.31     13.72 o 
   7  -3   8     1810.59     1688.74     70.02 o 
   8  -3   8     2764.51     2837.92    103.32 o 
   9  -3   8       11.24       17.59     15.64 o 
  10  -3   8     2888.79     2929.48    114.80 o 
 -10  -2   8      463.11      428.01     39.87 o 
  -9  -2   8       76.96       82.31     20.22 o 
  -8  -2   8      357.64      316.13     29.74 o 
  -7  -2   8      752.21      732.77     27.59 o 
  -6  -2   8     6497.46     6177.07    122.96 o 
  -5  -2   8     3473.12     3111.49     68.68 o 
  -4  -2   8     2077.42     1913.21     46.24 o 
  -3  -2   8    14761.67    14269.24    255.33 o 
  -2  -2   8     3903.81     3852.95     59.23 o 
  -1  -2   8     1340.99     1321.88     29.97 o 
   0  -2   8    32490.45    33665.71    594.41 o 
   1  -2   8     3947.26     3718.33     57.82 o 
   2  -2   8        1.60        8.73      3.14 o 
   3  -2   8     8921.11     8834.18    148.10 o 
   4  -2   8     2210.34     2118.12     48.45 o 
   5  -2   8       91.99       78.96      7.58 o 
   6  -2   8       10.25       -5.65      7.90 o 
   7  -2   8      193.30      170.87     24.00 o 
   8  -2   8     2031.39     1985.00     82.62 o 
   9  -2   8     1670.37     1716.26     79.54 o 
  10  -2   8      843.83      801.11     55.62 o 
 -10  -1   8     1295.66     1332.87     68.29 o 
  -9  -1   8      331.23      321.28     31.34 o 
  -8  -1   8        0.56        9.37     11.44 o 
  -7  -1   8      113.25      122.44     12.95 o 
  -6  -1   8       23.53       26.35      7.39 o 
  -5  -1   8     1556.35     1482.26     39.78 o 
  -4  -1   8     2871.26     2818.60     71.32 o 
  -3  -1   8       15.62       12.28      5.61 o 
  -2  -1   8     3457.03     3491.17     53.77 o 
  -1  -1   8     5217.62     4931.82     74.08 o 
   0  -1   8     1442.45     1558.33     35.29 o 
   1  -1   8    15996.59    15961.91    224.13 o 
   2  -1   8    12407.21    12563.38    178.86 o 
   3  -1   8      159.23      166.61      8.91 o 
   4  -1   8    15563.42    15030.93    262.10 o 
   5  -1   8     4933.28     4977.24    124.15 o 
   6  -1   8       37.48       33.78      8.81 o 
   7  -1   8     1532.38     1639.29     70.25 o 
   8  -1   8     1714.48     1677.38     74.97 o 
   9  -1   8      171.78      203.44     31.50 o 
  10  -1   8       19.61       13.44     15.66 o 
 -10   0   8      376.80      382.80     35.79 o 
  -9   0   8     2873.82     2848.80    103.33 o 
  -8   0   8     4007.55     3753.38    121.59 o 
  -7   0   8       16.55        8.69      9.32 o 
  -6   0   8     2446.57     2316.55     56.59 o 
  -5   0   8      409.67      380.44     18.41 o 
  -4   0   8       49.28       43.57      7.45 o 
  -3   0   8       83.29       81.01      9.53 o 
  -2   0   8       28.56       42.17     17.83 o 
  -1   0   8     4154.21     4482.07     68.15 o 
   0   0   8    11319.92    11625.37    165.36 o 
   1   0   8     1268.54     1164.07     37.21 o 
   2   0   8     3955.74     4035.73    114.94 o 
   3   0   8    16573.12    16221.80    286.82 o 
   4   0   8     1868.44     1921.41     92.16 o 
   5   0   8     4603.23     4906.97    187.57 o 
   6   0   8    10686.58    10205.02    190.56 o 
   7   0   8      698.41      660.16     38.72 o 
   8   0   8     3582.97     3305.06    118.43 o 
   9   0   8      991.62      949.64     58.44 o 
 -10   1   8     1332.10     1373.00     68.02 o 
  -9   1   8       99.40      115.14     21.20 o 
  -8   1   8     1178.30     1107.06     37.81 o 
  -7   1   8     3350.05     3286.10     77.07 o 
  -6   1   8      826.61      786.83     28.42 o 
  -5   1   8     4521.94     4453.05     93.16 o 
  -4   1   8     3802.48     4007.45     84.14 o 
  -3   1   8      775.64      802.68     62.80 o 
  -2   1   8     2559.13     2644.62     69.49 o 
  -1   1   8      290.04      273.74      9.24 o 
   0   1   8      812.25      857.18     18.65 o 
   1   1   8     3906.72     4495.02     87.71 o 
   2   1   8      453.76      474.13     13.80 o 
   3   1   8     2399.13     2438.32     53.16 o 
   4   1   8    11200.83    11122.33    300.42 o 
   5   1   8      367.85      413.90     20.52 o 
   6   1   8      636.18      593.64     30.03 o 
   7   1   8    10866.72    10720.25    289.35 o 
   8   1   8     3484.29     3375.46    163.81 o 
   9   1   8      155.83      137.93     27.35 o 
 -10   2   8      411.02      425.76     36.58 o 
  -9   2   8     1409.83     1432.27     65.52 o 
  -8   2   8      360.24      332.44     20.69 o 
  -7   2   8     1109.29     1080.66     36.95 o 
  -6   2   8      361.50      363.67     30.76 o 
  -5   2   8      665.90      642.02     34.39 o 
  -4   2   8     3203.00     3149.60     70.10 o 
  -3   2   8     6237.43     6460.69    125.61 o 
  -2   2   8      346.22      359.18     16.15 o 
  -1   2   8     4812.72     5134.39     82.29 o 
   0   2   8      965.67      994.27     21.36 o 
   1   2   8       23.57       16.43      3.80 o 
   2   2   8     1287.54     1385.57     28.35 o 
   3   2   8      189.64      188.93     10.10 o 
   4   2   8        0.25       10.76      4.75 o 
   5   2   8      986.29      939.97     35.16 o 
   6   2   8      104.46      104.56     13.30 o 
   7   2   8       90.92       83.21     17.12 o 
   8   2   8     2471.51     2629.30     99.30 o 
   9   2   8     1088.48      842.75     56.16 o 
 -10   3   8       16.84       16.90     14.53 o 
  -9   3   8        3.46       -1.02      9.91 o 
  -8   3   8       42.29       55.21     11.10 o 
  -7   3   8        3.15        3.75      6.80 o 
  -6   3   8       37.54       41.37      9.08 o 
  -5   3   8     8755.31     8592.50    167.27 o 
  -4   3   8      185.25      147.27     17.46 o 
  -3   3   8     2366.50     2437.36     57.28 o 
  -2   3   8    15240.94    15799.69    324.41 o 
  -1   3   8     5637.48     5875.04     89.30 o 
   0   3   8     1141.66     1206.68     25.43 o 
   1   3   8     7289.46     7534.49    138.24 o 
   2   3   8      336.39      348.71     13.30 o 
   3   3   8      962.05     1035.95     30.75 o 
   4   3   8      408.91      392.00     15.45 o 
   5   3   8       83.06       80.06     11.77 o 
   6   3   8      258.72      234.51     31.24 o 
   7   3   8       38.41       25.96      9.94 o 
   8   3   8       31.41       39.02     12.05 o 
   9   3   8       23.12       48.77     19.37 o 
 -10   4   8     1419.77     1612.97     74.26 o 
  -9   4   8      309.78      334.89     30.88 o 
  -8   4   8      655.28      612.15     29.28 o 
  -7   4   8     1912.34     1883.02     54.23 o 
  -6   4   8      510.85      512.15     24.76 o 
  -5   4   8      464.53      460.39     22.67 o 
  -4   4   8     1299.52     1257.97     38.51 o 
  -3   4   8     1710.59     1671.83     45.37 o 
  -2   4   8      227.44      216.21     10.00 o 
  -1   4   8     5514.21     5504.36    166.81 o 
   0   4   8     5443.76     5634.47     88.43 o 
   1   4   8     3427.41     3429.59     58.92 o 
   2   4   8     4590.98     4620.19     76.11 o 
   3   4   8     5375.94     5474.64     88.96 o 
   4   4   8     2080.11     2037.78     42.42 o 
   5   4   8     2702.42     2558.57     64.53 o 
   6   4   8     1753.08     1690.80     51.04 o 
   7   4   8       65.64       66.08     13.10 o 
   8   4   8      202.67      199.21     20.56 o 
  -9   5   8      930.01      902.66     50.74 o 
  -8   5   8     2040.26     2034.15    100.60 o 
  -7   5   8       22.81       24.91      9.17 o 
  -6   5   8      605.67      597.34     27.46 o 
  -5   5   8      466.96      498.35     27.01 o 
  -4   5   8     1573.97     1603.30     46.22 o 
  -3   5   8      293.52      311.69     30.54 o 
  -2   5   8     1352.60     1364.21     44.12 o 
  -1   5   8     1166.40     1164.34     26.78 o 
   0   5   8       87.63       81.81      8.95 o 
   1   5   8      142.07      157.84     13.70 o 
   2   5   8     1028.79      993.54     25.74 o 
   3   5   8     3220.13     3162.87     58.16 o 
   4   5   8     2375.37     2450.92     49.57 o 
   5   5   8        7.74       16.45      8.63 o 
   6   5   8     3894.87     3910.39     92.16 o 
   7   5   8     2500.07     2433.58     97.99 o 
   8   5   8       50.02       30.41     11.70 o 
  -9   6   8      773.53      784.89     35.46 o 
  -8   6   8     1237.09     1236.02     44.34 o 
  -7   6   8     5073.48     4940.92    195.42 o 
  -6   6   8     1906.64     1907.65     55.46 o 
  -5   6   8     1691.03     1665.81     49.47 o 
  -4   6   8     5580.09     5577.78    118.13 o 
  -3   6   8        2.45        1.48      6.01 o 
  -2   6   8     3854.99     3766.22     84.03 o 
  -1   6   8     1645.71     1635.79     34.99 o 
   0   6   8        7.84       -2.53      3.27 o 
   1   6   8     1210.35     1169.93     28.90 o 
   2   6   8     1543.29     1474.20     34.13 o 
   3   6   8      250.85      276.87     30.70 o 
   4   6   8      222.23      212.41     37.54 o 
   5   6   8     1501.57     1482.90     63.60 o 
   6   6   8     1232.48     1304.14     57.31 o 
   7   6   8      463.15      506.11     42.97 o 
  -9   7   8      184.83      181.46     20.22 o 
  -8   7   8      632.57      627.47     31.42 o 
  -7   7   8      548.44      552.83     28.76 o 
  -6   7   8     2545.90     2522.57     68.15 o 
  -5   7   8      762.93      740.89     31.41 o 
  -4   7   8      966.75      959.03     35.27 o 
  -3   7   8     5955.47     5842.59    122.70 o 
  -2   7   8     1936.23     1916.55     52.44 o 
  -1   7   8     2147.08     2105.29     43.11 o 
   0   7   8    10639.04    10480.19    170.18 o 
   1   7   8     1626.44     1603.50     36.57 o 
   2   7   8        1.03       -4.77      5.21 o 
   3   7   8     1504.72     1451.78     43.02 o 
   4   7   8      172.11      190.18     32.55 o 
   5   7   8       42.25       40.45     11.78 o 
   6   7   8      364.92      386.36     25.93 o 
   7   7   8      739.59      797.20     37.66 o 
  -8   8   8        2.70        5.62      9.02 o 
  -7   8   8       73.11       72.46     13.50 o 
  -6   8   8       71.94       71.84     13.00 o 
  -5   8   8      439.48      449.16     24.88 o 
  -4   8   8      989.30     1013.33     37.38 o 
  -3   8   8        3.55        0.14      6.78 o 
  -2   8   8     1951.92     1881.03     63.96 o 
  -1   8   8     2531.11     2470.20     72.59 o 
   0   8   8      321.09      321.56     27.05 o 
   1   8   8     3933.63     3850.96     97.49 o 
   2   8   8     4126.22     4166.64     75.43 o 
   3   8   8       46.12       38.93     10.45 o 
   4   8   8     2430.58     2608.21     69.62 o 
   5   8   8     1438.24     1510.30     50.96 o 
   6   8   8      286.03      296.38     25.71 o 
  -7   9   8      151.76      138.47     18.19 o 
  -6   9   8     1214.77     1186.17     44.16 o 
  -5   9   8      193.82      167.09     17.99 o 
  -4   9   8      357.38      376.40     23.14 o 
  -3   9   8      209.57      177.30     17.42 o 
  -2   9   8       52.31       54.93     11.22 o 
  -1   9   8     1005.41     1007.18     36.91 o 
   0   9   8     3296.75     3313.42     81.45 o 
   1   9   8     1890.25     1924.64     44.00 o 
   2   9   8      244.13      270.66     16.23 o 
   3   9   8     3287.59     3383.34    111.41 o 
   4   9   8      192.14      162.46     18.43 o 
   5   9   8     1272.95     1406.61     50.05 o 
  -7  10   8     2531.71     2618.16     75.87 o 
  -6  10   8      402.66      375.49     25.48 o 
  -5  10   8     2287.54     2393.55     74.44 o 
  -4  10   8     2620.75     2708.34    109.53 o 
  -3  10   8        4.33        3.72      8.43 o 
  -2  10   8       42.25       38.76     23.52 o 
  -1  10   8      245.14      223.20     19.98 o 
   0  10   8      333.81      321.10     26.26 o 
   1  10   8       42.94       55.42      9.76 o 
   2  10   8       21.39       30.93      8.90 o 
   3  10   8      283.14      311.85     23.87 o 
   4  10   8     1335.31     1394.36     49.56 o 
  -5  11   8      838.93      843.60     38.31 o 
  -4  11   8     1602.63     1615.24     66.57 o 
  -3  11   8     4754.58     4792.98    128.88 o 
  -2  11   8      138.24      134.66     17.03 o 
  -1  11   8     1448.82     1408.10     48.29 o 
   0  11   8      612.26      564.87     29.89 o 
   1  11   8        0.03       -0.19     11.90 o 
   2  11   8      482.79      454.98     21.69 o 
   3  11   8      115.51       95.76     15.99 o 
  -4  12   8      500.44      529.73     42.59 o 
  -3  12   8      355.03      319.51     25.05 o 
  -2  12   8     5470.60     5487.71    126.01 o 
  -1  12   8     2150.40     2189.30     82.76 o 
   0  12   8      787.28      756.92     36.13 o 
   1  12   8     3472.42     3626.49     73.53 o 
  -2 -16   9        2.39        5.03     10.33 o 
  -1 -16   9     1518.39     1544.59     51.83 o 
   0 -16   9     2451.30     2477.92     69.58 o 
   1 -16   9      242.05      184.89     19.77 o 
   2 -16   9     2798.32     2728.91     74.55 o 
   3 -16   9     1866.18     1870.62     73.78 o 
  -3 -15   9      833.77      895.76     37.36 o 
  -2 -15   9       76.93       88.13     14.75 o 
  -1 -15   9      471.81      476.49     26.96 o 
   0 -15   9      336.75      336.74     23.47 o 
   1 -15   9      163.45      158.78     17.99 o 
   2 -15   9      479.68      453.77     26.14 o 
   3 -15   9     1148.82     1156.86     42.69 o 
   4 -15   9     2207.66     2153.80     62.78 o 
   5 -15   9       23.67       25.15     20.40 o 
  -5 -14   9      196.19      200.17     28.38 o 
  -4 -14   9     2763.03     2904.93     74.73 o 
  -3 -14   9      964.02      970.06     37.51 o 
  -2 -14   9      293.92      288.33     21.31 o 
  -1 -14   9     1478.37     1441.44     83.06 o 
   0 -14   9        0.54       -6.87     11.93 o 
   1 -14   9      279.83      268.23     27.64 o 
   2 -14   9       27.13       16.47     10.42 o 
   3 -14   9      550.98      517.17     26.83 o 
   4 -14   9        0.13        4.61      7.96 o 
   5 -14   9      612.19      611.86     32.81 o 
   6 -14   9      771.24      840.74     36.04 o 
  -6 -13   9      837.53      897.75     38.79 o 
  -5 -13   9     1527.04     1592.11     50.87 o 
  -4 -13   9       87.85       99.51     14.92 o 
  -3 -13   9     3806.78     3899.95     89.89 o 
  -2 -13   9     3673.63     3802.42     87.54 o 
  -1 -13   9       46.90       64.50     13.42 o 
   0 -13   9     3287.54     3183.67     76.63 o 
   1 -13   9     1970.93     1838.88     90.33 o 
   2 -13   9        5.14       20.82      8.88 o 
   3 -13   9      238.80      212.38     18.56 o 
   4 -13   9      141.38      120.09     14.88 o 
   5 -13   9       29.07       25.88      9.89 o 
   6 -13   9        0.93        2.53     13.17 o 
   7 -13   9      160.51      173.07     18.57 o 
  -6 -12   9       99.91      104.57     16.07 o 
  -5 -12   9        8.19        3.93      9.20 o 
  -4 -12   9      665.09      659.93     24.64 o 
  -3 -12   9      144.97      122.95     14.79 o 
  -2 -12   9      933.80      945.14     44.10 o 
  -1 -12   9     2408.41     2356.13     60.43 o 
   0 -12   9      118.66      110.61     13.77 o 
   1 -12   9     1807.64     1802.02     59.24 o 
   2 -12   9     4029.18     4030.04     90.22 o 
   3 -12   9        3.91        2.90      6.75 o 
   4 -12   9     2755.45     2738.34    132.11 o 
   5 -12   9     2126.45     2103.96     58.48 o 
   6 -12   9       35.32       35.25     10.41 o 
   7 -12   9      251.72      264.89     20.69 o 
  -7 -11   9      223.24      222.57     33.55 o 
  -6 -11   9      395.69      440.11     27.14 o 
  -5 -11   9      291.56      291.42     17.06 o 
  -4 -11   9      160.56      167.96     13.60 o 
  -3 -11   9       65.32       74.39     11.80 o 
  -2 -11   9      210.94      210.11     16.39 o 
  -1 -11   9        0.82        1.51     17.65 o 
   0 -11   9     1419.29     1374.60     40.75 o 
   1 -11   9      440.80      454.89     22.49 o 
   2 -11   9      683.37      647.09     61.93 o 
   3 -11   9     2655.32     2707.83     66.64 o 
   4 -11   9     1008.12     1029.97     63.93 o 
   5 -11   9      698.25      662.60     28.77 o 
   6 -11   9     3432.62     3289.00     78.67 o 
   7 -11   9      329.70      349.53     27.40 o 
   8 -11   9      834.05      847.28     49.94 o 
  -8 -10   9     4636.76     4457.15    157.65 o 
  -7 -10   9     2253.94     2052.70     90.05 o 
  -6 -10   9      195.63      252.88     32.51 o 
  -5 -10   9     6469.23     6528.97    162.88 o 
  -4 -10   9     3141.87     3245.93     60.96 o 
  -3 -10   9      106.20      130.67     13.89 o 
  -2 -10   9     1967.93     1970.11     40.47 o 
  -1 -10   9     1245.17     1223.51     36.85 o 
   0 -10   9      109.62      103.59     11.80 o 
   1 -10   9       22.71       26.88      8.16 o 
   2 -10   9      587.52      606.25     25.40 o 
   3 -10   9      584.51      492.74     23.03 o 
   4 -10   9     2394.13     2251.47     57.67 o 
   5 -10   9     4469.68     4441.07    124.65 o 
   6 -10   9      195.83      189.61     16.87 o 
   7 -10   9     1390.23     1470.60     45.50 o 
   8 -10   9     1611.81     1569.85     70.19 o 
  -8  -9   9      306.60      250.36     35.23 o 
  -7  -9   9     2246.85     2195.06     92.04 o 
  -6  -9   9     4653.06     4355.52    142.59 o 
  -5  -9   9       17.91       22.94      7.19 o 
  -4  -9   9     4534.62     4616.04     78.62 o 
  -3  -9   9     6124.89     6162.98    120.91 o 
  -2  -9   9      126.77      143.85     10.20 o 
  -1  -9   9     3813.53     3836.89    166.68 o 
   0  -9   9     6251.50     6089.23    119.24 o 
   1  -9   9        8.19       11.15      6.04 o 
   2  -9   9     1329.62     1333.41     38.67 o 
   3  -9   9      666.47      726.81     27.26 o 
   4  -9   9       18.64       20.55      7.85 o 
   5  -9   9       19.82       27.80      8.53 o 
   6  -9   9     1045.74      983.93     34.23 o 
   7  -9   9       98.45       71.28     11.52 o 
   8  -9   9     1492.65     1514.97     69.01 o 
   9  -9   9     1556.71     1618.15     74.56 o 
  -9  -8   9        0.12      -11.70     15.66 o 
  -8  -8   9      127.61      120.28     25.68 o 
  -7  -8   9      129.00      126.62     24.00 o 
  -6  -8   9     1772.22     1639.02     70.89 o 
  -5  -8   9     3726.24     3854.48     68.23 o 
  -4  -8   9     4834.69     4788.09     79.74 o 
  -3  -8   9     2554.28     2531.20     58.01 o 
  -2  -8   9     7604.65     7613.48    115.43 o 
  -1  -8   9     2757.92     2752.27     47.93 o 
   0  -8   9     1491.97     1467.53     38.93 o 
   1  -8   9     8794.54     8852.37    164.65 o 
   2  -8   9     2064.29     2036.52     50.26 o 
   3  -8   9     3067.98     3025.16     68.12 o 
   4  -8   9     3212.31     3373.08     74.72 o 
   5  -8   9       20.89       11.45      6.92 o 
   6  -8   9      885.02      829.06     30.32 o 
   7  -8   9      279.83      295.61     28.40 o 
   8  -8   9       35.00       18.21     13.47 o 
   9  -8   9       37.79       34.94     16.35 o 
  -9  -7   9     2907.19     2843.40    115.59 o 
  -8  -7   9        0.02        2.35     13.98 o 
  -7  -7   9     1309.15     1263.74     62.71 o 
  -6  -7   9     1217.21     1216.64     56.19 o 
  -5  -7   9      223.07      219.32     12.80 o 
  -4  -7   9     1054.71     1016.83     25.22 o 
  -3  -7   9      435.79      439.98     29.41 o 
  -2  -7   9      939.48      938.34     22.17 o 
  -1  -7   9     9722.75     9748.92    147.16 o 
   0  -7   9     5874.44     5986.93    114.76 o 
   1  -7   9       88.03       83.51      9.68 o 
   2  -7   9    17446.90    17846.67    312.87 o 
   3  -7   9     6845.26     6874.59    131.74 o 
   4  -7   9      213.42      251.68     26.42 o 
   5  -7   9    11163.27    10792.91    198.96 o 
   6  -7   9     1841.05     1844.90     48.89 o 
   7  -7   9      474.87      379.10     30.91 o 
   8  -7   9     2064.56     1995.45     80.74 o 
   9  -7   9      101.39       91.96     20.97 o 
  -9  -6   9     1343.66     1374.12     72.89 o 
  -8  -6   9     4100.07     3825.31    133.24 o 
  -7  -6   9      736.61      781.49     46.98 o 
  -6  -6   9      894.22      882.49     31.78 o 
  -5  -6   9     3430.77     3401.01     76.55 o 
  -4  -6   9      146.96      141.91      9.56 o 
  -3  -6   9      324.08      340.15     12.62 o 
  -2  -6   9      222.08      242.04     10.31 o 
  -1  -6   9       14.91        8.49      6.45 o 
   0  -6   9     1738.40     1752.45     33.15 o 
   1  -6   9     3151.06     3203.95     67.55 o 
   2  -6   9      742.88      779.48     25.66 o 
   3  -6   9     3006.59     2952.80     64.86 o 
   4  -6   9     6431.02     6366.20    125.12 o 
   5  -6   9       63.58       68.65     16.11 o 
   6  -6   9     8904.09     8797.27    256.46 o 
   7  -6   9     9971.61     9834.17    261.25 o 
   8  -6   9        5.14       15.31     12.64 o 
   9  -6   9     3191.09     3335.35    119.05 o 
  -9  -5   9     2102.96     2214.35     95.24 o 
  -8  -5   9      177.34      175.99     27.42 o 
  -7  -5   9     4901.87     4876.70    151.50 o 
  -6  -5   9     7303.00     7065.57    140.41 o 
  -5  -5   9       52.03       58.12      9.81 o 
  -4  -5   9     8081.10     7794.50    121.74 o 
  -3  -5   9     5162.46     5023.41     78.30 o 
  -2  -5   9      210.07      213.62      9.44 o 
  -1  -5   9     6978.76     7084.53    104.94 o 
   0  -5   9       32.51       39.27      5.88 o 
   1  -5   9        0.06       -2.62      6.68 o 
   2  -5   9       32.36       31.51      6.63 o 
   3  -5   9      848.15      883.94     27.48 o 
   4  -5   9      924.58      867.70     27.98 o 
   5  -5   9     3075.98     3149.31     69.36 o 
   6  -5   9      172.98      181.06     13.71 o 
   7  -5   9     1039.35     1054.15     52.91 o 
   8  -5   9     4542.50     4509.92    143.46 o 
   9  -5   9     1400.44     1373.73     68.61 o 
 -10  -4   9       29.98       -0.97     16.55 o 
  -9  -4   9      569.32      592.26     44.84 o 
  -8  -4   9      669.03      699.33     44.86 o 
  -7  -4   9      169.14      143.42     22.53 o 
  -6  -4   9     2666.34     2444.67     59.73 o 
  -5  -4   9     5741.59     5207.67    106.23 o 
  -4  -4   9      442.20      396.68     18.62 o 
  -3  -4   9    13075.15    12640.18    181.01 o 
  -2  -4   9    21146.53    21277.71    362.81 o 
  -1  -4   9        3.28       11.50      3.77 o 
   0  -4   9    16320.68    17026.57    239.02 o 
   1  -4   9     9166.68     9091.13    131.37 o 
   2  -4   9       35.17       27.25      6.98 o 
   3  -4   9     1888.34     1864.38     44.66 o 
   4  -4   9      410.24      425.65     18.57 o 
   5  -4   9      410.37      380.76     17.97 o 
   6  -4   9      917.45      913.98     34.25 o 
   7  -4   9      436.84      469.46     35.38 o 
   8  -4   9        1.14       -3.28     11.40 o 
   9  -4   9     2831.74     2878.15    109.46 o 
 -10  -3   9      325.70      362.66     41.57 o 
  -9  -3   9       28.81       39.18     16.83 o 
  -8  -3   9       41.10       21.99     13.75 o 
  -7  -3   9      433.56      429.28     21.62 o 
  -6  -3   9      520.75      561.08     47.79 o 
  -5  -3   9      108.84      108.05     11.46 o 
  -4  -3   9     2239.64     2073.04     50.10 o 
  -3  -3   9      587.83      577.80     14.21 o 
  -2  -3   9     2976.71     3055.32     68.48 o 
  -1  -3   9    16831.15    17677.83    328.95 o 
   0  -3   9      271.16      256.12      9.36 o 
   1  -3   9     7364.29     7442.45    109.25 o 
   2  -3   9    19214.44    19172.57    268.74 o 
   3  -3   9      867.55      816.77     22.39 o 
   4  -3   9     8490.41     8291.29    153.60 o 
   5  -3   9     4388.81     2464.31     77.55 o 
   6  -3   9     1980.96     1991.86     75.59 o 
   7  -3   9      263.35      253.21     28.95 o 
   8  -3   9      794.04      786.83     48.89 o 
   9  -3   9      515.47      528.42     42.53 o 
 -10  -2   9       37.40       23.35     16.74 o 
  -9  -2   9     1127.76     1098.41     58.60 o 
  -8  -2   9     1303.01     1242.81     59.03 o 
  -7  -2   9       29.48       22.50     11.75 o 
  -6  -2   9      365.56      362.66     19.10 o 
  -5  -2   9      607.00      547.79     22.35 o 
  -4  -2   9      390.16      343.38     16.79 o 
  -3  -2   9     1633.46     1692.83     74.48 o 
  -2  -2   9     1310.43     1296.25     27.45 o 
  -1  -2   9      125.02      126.79     13.80 o 
   0  -2   9     7772.38     7986.44    116.49 o 
   1  -2   9     6169.38     6379.54     94.98 o 
   2  -2   9      212.80      248.62     28.06 o 
   3  -2   9    17631.79    17203.78    244.07 o 
   4  -2   9     9012.49     8764.07    140.77 o 
   5  -2   9      691.27      714.47     31.72 o 
   6  -2   9     7772.50     7821.02    213.03 o 
   7  -2   9     1265.34     1230.37     59.80 o 
   8  -2   9      935.88      950.97     55.27 o 
   9  -2   9     1454.07     1357.64     70.86 o 
 -10  -1   9      888.88      940.93     56.66 o 
  -9  -1   9       88.09       78.90     18.95 o 
  -8  -1   9     2220.06     2181.29     83.32 o 
  -7  -1   9     3016.80     2921.52     76.28 o 
  -6  -1   9        2.81        3.70      9.34 o 
  -5  -1   9    11506.08    11201.88    213.20 o 
  -4  -1   9     1232.24     1263.37     39.62 o 
  -3  -1   9      111.04      117.67     17.37 o 
  -2  -1   9     1071.96     1078.41     20.52 o 
  -1  -1   9        1.10        4.47      2.89 o 
   0  -1   9       51.38       34.66     11.51 o 
   1  -1   9     2041.99     2128.14     37.41 o 
   2  -1   9     4046.10     3936.98     62.84 o 
   3  -1   9      213.96      211.04     10.42 o 
   4  -1   9     4465.83     4178.89    197.88 o 
   5  -1   9     8400.04     8394.80    249.59 o 
   6  -1   9      865.64      809.99     45.01 o 
   7  -1   9     4735.60     4444.25    141.09 o 
   8  -1   9     3666.15     3696.74    127.82 o 
   9  -1   9        5.67        9.70     14.81 o 
 -10   0   9       66.77       82.60     20.87 o 
  -9   0   9      514.05      508.25     38.29 o 
  -8   0   9      391.07      372.82     30.49 o 
  -7   0   9     2486.37     2499.58     62.56 o 
  -6   0   9     4439.47     4305.96     92.87 o 
  -5   0   9      480.47      508.82     22.18 o 
  -4   0   9      618.52      621.97     23.67 o 
  -3   0   9     5572.88     5797.77    114.24 o 
  -2   0   9      140.23      121.90     14.10 o 
  -1   0   9     3987.16     4170.28     64.86 o 
   0   0   9     2318.83     2383.16     40.85 o 
   1   0   9       79.32       73.31      6.14 o 
   2   0   9      401.87      395.22     16.50 o 
   3   0   9     1323.10     1367.77     40.72 o 
   4   0   9      104.94      105.38     23.87 o 
   5   0   9       92.78       85.43     11.89 o 
   6   0   9      168.60      161.55     15.72 o 
   7   0   9        0.57      -15.57     10.38 o 
   8   0   9     1438.69     1450.60     72.02 o 
   9   0   9     3533.67     3263.89    123.66 o 
 -10   1   9      155.86      119.97     23.37 o 
  -9   1   9       25.08       32.38     14.29 o 
  -8   1   9      730.05      698.07     52.64 o 
  -7   1   9     1238.16     1265.99     52.78 o 
  -6   1   9      333.06      334.09     70.31 o 
  -5   1   9     4845.78     4763.50    100.04 o 
  -4   1   9    10197.97    10321.64    193.37 o 
  -3   1   9      167.58      166.22     16.22 o 
  -2   1   9     4645.45     4731.39     95.32 o 
  -1   1   9     2627.57     2689.19     45.08 o 
   0   1   9      404.05      388.83     49.75 o 
   1   1   9     3930.87     3981.72     80.16 o 
   2   1   9     3819.59     3903.52     63.35 o 
   3   1   9     3981.00     3983.42     65.49 o 
   4   1   9      683.94      719.52     25.55 o 
   5   1   9      409.20      391.60     20.22 o 
   6   1   9      796.71      829.23     44.55 o 
   7   1   9       50.99       56.40     11.86 o 
   8   1   9        8.20      -10.82     12.86 o 
   9   1   9       18.07        1.35     13.75 o 
 -10   2   9     2477.67     2537.93    100.23 o 
  -9   2   9     1913.25     1894.81     79.10 o 
  -8   2   9      455.04      474.10     36.19 o 
  -7   2   9      670.84      691.86     29.61 o 
  -6   2   9      428.08      435.43     22.60 o 
  -5   2   9      391.54      380.40     19.92 o 
  -4   2   9      509.84      526.98     22.52 o 
  -3   2   9     1537.10     1556.18     41.90 o 
  -2   2   9        0.11        3.60      4.87 o 
  -1   2   9     6053.12     6060.93     91.41 o 
   0   2   9     4217.28     4357.33    100.70 o 
   1   2   9       22.61       48.17      7.29 o 
   2   2   9    10814.32    11051.09    161.49 o 
   3   2   9     1867.77     1999.55     38.98 o 
   4   2   9      135.59      137.17     13.90 o 
   5   2   9     3506.82     3553.48     84.47 o 
   6   2   9     2321.83     2366.43    172.15 o 
   7   2   9       66.61       59.36     12.00 o 
 -10   3   9      731.64      725.32     47.84 o 
  -9   3   9      413.27      394.61     34.45 o 
  -8   3   9     4036.89     4039.29    103.17 o 
  -7   3   9       18.32       15.51      8.69 o 
  -6   3   9     1284.77     1283.56     41.76 o 
  -5   3   9     2144.58     2219.15     58.17 o 
  -4   3   9     1055.44     1071.43     46.49 o 
  -3   3   9     1327.42     1414.55     41.62 o 
  -2   3   9      582.13      621.28     23.64 o 
  -1   3   9      127.32      127.20      7.95 o 
   0   3   9       34.23       58.21     14.24 o 
   1   3   9      273.55      280.88     15.04 o 
   2   3   9       81.85       96.29      8.25 o 
   3   3   9      560.15      586.10     18.41 o 
   4   3   9     3819.90     3731.13     81.55 o 
   5   3   9      234.87      217.80     39.13 o 
   6   3   9     4499.86     4359.56     97.50 o 
   7   3   9     4253.59     4318.84     98.89 o 
   8   3   9       24.27       17.70     10.47 o 
  -9   4   9     2038.02     2020.81     83.29 o 
  -8   4   9       41.30       38.88     10.64 o 
  -7   4   9     4213.94     4135.59     96.54 o 
  -6   4   9     6665.52     6380.75    133.90 o 
  -5   4   9     2056.85     2007.63     55.16 o 
  -4   4   9    11011.32    10954.45    209.01 o 
  -3   4   9     2564.50     2481.78     61.51 o 
  -2   4   9      856.89      829.27     29.37 o 
  -1   4   9     1988.62     2031.25     81.09 o 
   0   4   9      182.32      191.99     20.10 o 
   1   4   9      423.83      428.38     30.13 o 
   2   4   9      114.55       91.75      8.86 o 
   3   4   9     1435.10     1412.93     32.77 o 
   4   4   9       21.54       28.05      8.26 o 
   5   4   9      726.04      730.72     30.56 o 
   6   4   9     1593.18     1561.22     49.48 o 
   7   4   9      161.44      162.92     18.64 o 
   8   4   9     1316.28     1354.64     48.29 o 
  -9   5   9      441.43      408.48     34.41 o 
  -8   5   9      924.14      919.33     37.72 o 
  -7   5   9      124.15      115.65     15.30 o 
  -6   5   9     3343.63     3290.91     85.81 o 
  -5   5   9     4259.68     4219.51     96.17 o 
  -4   5   9      150.11      137.30     14.81 o 
  -3   5   9     8388.12     8084.62    166.11 o 
  -2   5   9    18733.32    18655.02    394.31 o 
  -1   5   9       15.89       12.41      6.89 o 
   0   5   9     5301.24     5391.30     87.31 o 
   1   5   9     2541.03     2567.80     48.90 o 
   2   5   9      141.98      135.53     10.88 o 
   3   5   9      582.46      606.04     20.86 o 
   4   5   9        0.95        9.16     11.17 o 
   5   5   9        2.75       -0.48      7.92 o 
   6   5   9      291.59      310.93     24.70 o 
   7   5   9      514.42      514.60     29.27 o 
  -9   6   9       57.82       45.32     12.72 o 
  -8   6   9       18.99       15.13      9.46 o 
  -7   6   9      176.91      181.28     18.80 o 
  -6   6   9        0.42        3.63      7.09 o 
  -5   6   9      707.15      765.84     31.98 o 
  -4   6   9     1763.22     1809.50     52.21 o 
  -3   6   9     1274.56     1184.07     51.82 o 
  -2   6   9      516.02      489.73     23.52 o 
  -1   6   9     6058.47     5948.07    159.66 o 
   0   6   9      775.78      788.60     31.15 o 
   1   6   9     1752.98     1707.45     37.95 o 
   2   6   9     8121.31     8020.17    133.88 o 
   3   6   9       44.37       41.66      8.21 o 
   4   6   9     3528.21     3440.56     81.76 o 
   5   6   9     2195.56     2177.83     62.51 o 
   6   6   9       34.41       31.71     11.88 o 
   7   6   9      474.90      504.70     36.63 o 
  -8   7   9     1411.04     1492.70     52.11 o 
  -7   7   9      490.87      482.08     27.68 o 
  -6   7   9      281.93      276.35     21.45 o 
  -5   7   9      241.00      216.65     32.64 o 
  -4   7   9      315.05      325.21     20.81 o 
  -3   7   9      671.59      613.80     27.64 o 
  -2   7   9      811.45      747.16     30.20 o 
  -1   7   9       41.15       35.65      9.13 o 
   0   7   9     2977.75     2957.46     71.95 o 
   1   7   9     2575.22     2529.81     50.96 o 
   2   7   9      765.93      784.66     24.79 o 
   3   7   9     6830.69     6916.30    114.19 o 
   4   7   9      970.82      987.08     38.22 o 
   5   7   9      704.03      701.06     69.78 o 
   6   7   9     2592.04     2604.18     74.60 o 
  -7   8   9     4774.04     5009.31    117.88 o 
  -6   8   9      488.05      485.56     27.63 o 
  -5   8   9     1956.26     1930.26     72.27 o 
  -4   8   9      801.02      797.08     33.77 o 
  -3   8   9     1665.92     1743.53     56.29 o 
  -2   8   9      136.92      104.69     13.66 o 
  -1   8   9      534.44      494.80     24.99 o 
   0   8   9      889.29      839.40     25.49 o 
   1   8   9      920.53      934.41     27.84 o 
   2   8   9      914.93      918.44     28.12 o 
   3   8   9      370.15      384.72     22.89 o 
   4   8   9     3134.03     3113.92     79.47 o 
   5   8   9     3889.94     4043.89     98.28 o 
  -7   9   9      163.17      174.38     20.40 o 
  -6   9   9     3681.49     3829.46     96.65 o 
  -5   9   9     2864.57     2900.68     78.02 o 
  -4   9   9      168.25      148.55     17.56 o 
  -3   9   9     3774.49     3747.02     91.28 o 
  -2   9   9      367.79      347.89     26.66 o 
  -1   9   9      601.86      548.76     27.34 o 
   0   9   9     1192.17     1222.39     42.62 o 
   1   9   9      770.96      785.96     26.27 o 
   2   9   9       25.59       23.96     11.80 o 
   3   9   9      149.23      150.93     23.00 o 
   4   9   9        5.55       10.86      9.81 o 
  -6  10   9        7.69        9.38     10.41 o 
  -5  10   9     2621.74     2636.95     74.57 o 
  -4  10   9     3026.56     2945.75     79.35 o 
  -3  10   9       70.97       52.22     16.90 o 
  -2  10   9     5226.77     5011.29    114.71 o 
  -1  10   9     2702.22     2755.64     73.80 o 
   0  10   9        0.53       -7.02      7.97 o 
   1  10   9     1984.60     2020.97     47.36 o 
   2  10   9     1230.02     1218.06     35.40 o 
   3  10   9       20.92       20.93     10.61 o 
  -4  11   9      578.42      563.30     31.20 o 
  -3  11   9     1149.98     1123.79     50.14 o 
  -2  11   9       32.69       23.97     12.56 o 
  -1  11   9     3035.23     3067.79     81.48 o 
   0  11   9     4360.39     4269.81    120.59 o 
   1  11   9      163.39      146.04     19.37 o 
  -1 -16  10      152.24      161.81     29.33 o 
   0 -16  10      182.19      157.38     19.04 o 
   1 -16  10      589.13      588.78     31.36 o 
   2 -16  10       89.07       93.91     15.94 o 
  -3 -15  10     1347.22     1455.00     49.58 o 
  -2 -15  10     1990.55     2025.89     69.17 o 
  -1 -15  10       84.38       85.16     16.98 o 
   0 -15  10      957.58      971.09     38.48 o 
   1 -15  10     1252.53     1237.15     56.73 o 
   2 -15  10        5.54       -8.54      7.84 o 
   3 -15  10      297.92      257.00     22.39 o 
   4 -15  10      602.91      608.06     31.05 o 
  -4 -14  10      312.46      281.61     27.97 o 
  -3 -14  10       83.25       67.67     28.68 o 
  -2 -14  10     1366.67     1403.29     56.64 o 
  -1 -14  10     1426.23     1432.93     46.65 o 
   0 -14  10      224.91      220.32     20.10 o 
   1 -14  10     1261.84     1262.11     91.62 o 
   2 -14  10     4293.63     4200.23     97.34 o 
   3 -14  10      418.04      437.20     25.13 o 
   4 -14  10      526.86      513.20     27.76 o 
   5 -14  10     2276.09     2273.32     94.10 o 
  -5 -13  10      215.06      218.91     28.56 o 
  -4 -13  10       62.67       75.44     13.88 o 
  -3 -13  10       28.92       23.26     18.28 o 
  -2 -13  10      146.74      128.91     15.44 o 
  -1 -13  10      465.75      427.05     26.05 o 
   0 -13  10      809.78      760.23     31.47 o 
   1 -13  10     1416.99     1347.67     43.62 o 
   2 -13  10      298.94      268.34     28.27 o 
   3 -13  10     1836.80     1788.26     52.88 o 
   4 -13  10     1254.29     1191.30     41.80 o 
   5 -13  10      274.33      296.02     21.22 o 
   6 -13  10     2026.84     2119.26     80.30 o 
  -6 -12  10      608.79      607.63     46.82 o 
  -5 -12  10     1386.39     1516.73     47.23 o 
  -4 -12  10     4139.23     4284.41     95.62 o 
  -3 -12  10      129.37      114.93     22.61 o 
  -2 -12  10      315.40      301.69     25.63 o 
  -1 -12  10      347.76      361.18     21.17 o 
   0 -12  10      336.75      310.26     19.96 o 
   1 -12  10     1001.72      952.69     34.49 o 
   2 -12  10     1003.07      894.72     33.63 o 
   3 -12  10       44.25       42.23     10.38 o 
   4 -12  10     1339.54     1294.90     42.89 o 
   5 -12  10     2228.10     2132.13     59.27 o 
   6 -12  10       24.11       23.14      9.73 o 
   7 -12  10      888.91      940.66     37.08 o 
  -7 -11  10      320.89      362.60     37.80 o 
  -6 -11  10     3233.10     3218.84    118.02 o 
  -5 -11  10      416.98      466.41     20.33 o 
  -4 -11  10     1566.08     1583.48     38.28 o 
  -3 -11  10     5561.43     5801.29    119.07 o 
  -2 -11  10     1963.92     2100.81     97.97 o 
  -1 -11  10     1892.13     1917.10     51.47 o 
   0 -11  10     5353.48     5218.47    108.43 o 
   1 -11  10      231.30      224.02     22.18 o 
   2 -11  10       86.43       79.87     11.51 o 
   3 -11  10       44.89       50.79     10.38 o 
   4 -11  10        2.41       -0.09      7.31 o 
   5 -11  10      125.25      118.44     14.34 o 
   6 -11  10      884.56      843.23     33.51 o 
   7 -11  10        2.57        6.63      8.06 o 
   8 -11  10      886.93      946.20     54.15 o 
  -7 -10  10      313.14      268.83     34.32 o 
  -6 -10  10      124.33      105.40     23.28 o 
  -5 -10  10     2315.08     2411.94     64.18 o 
  -4 -10  10     2800.92     2909.60     56.32 o 
  -3 -10  10       61.84       72.29     11.01 o 
  -2 -10  10     5746.38     5713.89    115.35 o 
  -1 -10  10     5556.24     5596.83    113.18 o 
   0 -10  10      186.10      175.50     15.12 o 
   1 -10  10     6829.64     6476.09    128.41 o 
   2 -10  10     1239.42     1256.79     38.89 o 
   3 -10  10      362.54      302.42     18.72 o 
   4 -10  10     4926.26     4913.57    105.55 o 
   5 -10  10      113.30      139.43     22.23 o 
   6 -10  10        9.53        3.71      7.46 o 
   7 -10  10      256.79      244.57     21.37 o 
   8 -10  10       16.80       25.17     13.98 o 
  -8  -9  10      382.00      381.68     39.08 o 
  -7  -9  10       15.02       15.62     15.74 o 
  -6  -9  10      379.47      342.00     32.78 o 
  -5  -9  10        4.52        1.91      7.95 o 
  -4  -9  10     2039.33     2164.15     44.27 o 
  -3  -9  10     2074.17     2064.36     41.60 o 
  -2  -9  10        4.72        4.58     15.30 o 
  -1  -9  10     3605.27     3530.07     76.61 o 
   0  -9  10    11470.18    11501.34    210.31 o 
   1  -9  10      176.70      183.65     14.35 o 
   2  -9  10     9402.85     9295.97    174.93 o 
   3  -9  10    12064.42    11895.54    218.61 o 
   4  -9  10       12.04       12.70      7.49 o 
   5  -9  10     4817.22     4483.40     96.60 o 
   6  -9  10     2467.28     2394.63     61.31 o 
   7  -9  10      493.86      490.66     36.44 o 
   8  -9  10      477.02      485.35     38.03 o 
  -8  -8  10      920.90      987.99     60.26 o 
  -7  -8  10     1137.61     1096.24     58.87 o 
  -6  -8  10      992.45      950.08     35.36 o 
  -5  -8  10      966.72      995.06     41.58 o 
  -4  -8  10      404.46      395.76     20.81 o 
  -3  -8  10        3.27        6.53     14.05 o 
  -2  -8  10      148.18      162.52     17.58 o 
  -1  -8  10       16.70       16.48      6.48 o 
   0  -8  10      813.77      852.77     28.16 o 
   1  -8  10     4046.21     4124.22     86.40 o 
   2  -8  10       11.47       21.83      8.77 o 
   3  -8  10     3057.39     3055.50     78.14 o 
   4  -8  10    12967.67    12389.77    355.68 o 
   5  -8  10     2150.61     2115.93     97.28 o 
   6  -8  10     3169.92     3151.44     73.74 o 
   7  -8  10     7081.14     7079.37    200.28 o 
   8  -8  10     1241.74     1331.15     64.41 o 
   9  -8  10     1056.94     1068.96     59.78 o 
  -9  -7  10     2773.20     2938.50    118.38 o 
  -8  -7  10      106.00       82.55     22.45 o 
  -7  -7  10     2859.63     2936.71    107.29 o 
  -6  -7  10     3596.05     3649.73     84.25 o 
  -5  -7  10      614.78      565.34     50.32 o 
  -4  -7  10     3146.22     3101.20     71.16 o 
  -3  -7  10     3230.12     3182.41     67.92 o 
  -2  -7  10      105.74      114.25      9.44 o 
  -1  -7  10      858.40      858.09     20.38 o 
   0  -7  10       58.36       56.88      8.37 o 
   1  -7  10        0.25       -3.52      4.69 o 
   2  -7  10        1.16        6.31      9.03 o 
   3  -7  10      352.28      377.46     18.64 o 
   4  -7  10       53.22       56.44      9.40 o 
   5  -7  10     4342.57     4397.16    133.86 o 
   6  -7  10     1075.84     1064.06     34.88 o 
   7  -7  10       39.96       48.64     16.32 o 
   8  -7  10     4565.59     4523.15    144.52 o 
   9  -7  10     1607.10     1742.14     79.04 o 
  -9  -6  10       25.83       25.16     18.67 o 
  -8  -6  10      854.77      859.54     52.83 o 
  -7  -6  10      247.04      196.70     26.73 o 
  -6  -6  10     2366.58     2301.36     71.47 o 
  -5  -6  10     7142.42     7073.94    140.78 o 
  -4  -6  10     1411.51     1358.58     39.12 o 
  -3  -6  10     6594.56     6599.29    123.84 o 
  -2  -6  10    10507.59    10710.57    156.06 o 
  -1  -6  10     1040.28     1076.90     23.26 o 
   0  -6  10     6182.18     6143.28    117.15 o 
   1  -6  10     8707.89     8688.42    160.07 o 
   2  -6  10      133.48      109.96     11.15 o 
   3  -6  10       44.39       45.23      8.21 o 
   4  -6  10       31.60       27.24      7.41 o 
   5  -6  10       58.76       51.88      9.62 o 
   6  -6  10      367.90      386.34     19.99 o 
   7  -6  10     1743.25     1787.78     73.48 o 
   8  -6  10       94.22       78.54     19.55 o 
   9  -6  10     2232.90     2328.33     95.57 o 
  -9  -5  10      191.68      201.80     32.29 o 
  -8  -5  10      321.11      286.46     33.79 o 
  -7  -5  10       39.58       53.25     16.33 o 
  -6  -5  10      642.16      641.88     26.80 o 
  -5  -5  10       25.60       25.16      9.28 o 
  -4  -5  10     3533.34     3424.67    117.08 o 
  -3  -5  10      732.49      761.31     18.80 o 
  -2  -5  10     2543.90     2599.77     44.79 o 
  -1  -5  10    10726.49    10901.43    179.63 o 
   0  -5  10     4738.36     4840.29     74.75 o 
   1  -5  10     2871.80     2944.87     63.17 o 
   2  -5  10    10997.89    10753.42    194.11 o 
   3  -5  10     3491.30     3342.80     71.54 o 
   4  -5  10      201.14      186.96     27.89 o 
   5  -5  10     2709.92     2690.07     83.52 o 
   6  -5  10     1045.70     1039.82     50.72 o 
   7  -5  10       57.49       53.51     16.36 o 
   8  -5  10       83.84       92.87     21.02 o 
   9  -5  10      347.42      333.99     37.93 o 
  -9  -4  10     1353.79     1345.06     69.04 o 
  -8  -4  10     2131.60     2196.66     88.24 o 
  -7  -4  10       53.85       44.36     10.49 o 
  -6  -4  10      109.85       96.81     12.12 o 
  -5  -4  10        3.82       -0.34      5.92 o 
  -4  -4  10       31.13       22.31      7.40 o 
  -3  -4  10       31.22       28.79      6.93 o 
  -2  -4  10     4558.06     4659.33    100.21 o 
  -1  -4  10      316.46      292.26     10.53 o 
   0  -4  10     2853.18     2956.55     48.81 o 
   1  -4  10     8563.86     8684.75    126.77 o 
   2  -4  10     1631.32     1644.67     41.15 o 
   3  -4  10     2833.11     2776.76     61.55 o 
   4  -4  10     5818.72     5748.31    180.50 o 
   5  -4  10      610.58      581.59     23.24 o 
   6  -4  10     3987.33     4003.88    124.78 o 
   7  -4  10     2100.47     2115.83     83.02 o 
   8  -4  10      251.18      242.28     31.84 o 
   9  -4  10     1491.13     1551.52     76.30 o 
  -9  -3  10      109.19       81.61     21.01 o 
  -8  -3  10     2612.96     2595.14     96.40 o 
  -7  -3  10     6007.73     5722.86    119.34 o 
  -6  -3  10      375.43      352.76     19.42 o 
  -5  -3  10     3781.82     3436.00     99.51 o 
  -4  -3  10     2661.44     2573.23     60.13 o 
  -3  -3  10      293.51      279.65     17.26 o 
  -2  -3  10      132.64      121.13      6.99 o 
  -1  -3  10      143.80      169.34      8.36 o 
   0  -3  10        7.37       25.53     19.64 o 
   1  -3  10      387.89      382.36     11.79 o 
   2  -3  10     2166.10     2228.01     39.34 o 
   3  -3  10     2380.92     2328.16     53.62 o 
   4  -3  10     1648.43     1585.13     41.59 o 
   5  -3  10     3657.44     1766.93     61.84 o 
   6  -3  10     1100.65     1060.33     52.04 o 
   7  -3  10     3194.70     3173.20    110.23 o 
   8  -3  10     4468.82     4486.52    146.88 o 
   9  -3  10       39.24       48.79     19.35 o 
 -10  -2  10       62.66       13.53     15.60 o 
  -9  -2  10     2281.82     2175.16     88.81 o 
  -8  -2  10     1152.98     1092.42     54.96 o 
  -7  -2  10      222.91      201.23     33.06 o 
  -6  -2  10     3504.63     3377.18     77.06 o 
  -5  -2  10      162.26      136.41     13.15 o 
  -4  -2  10     1243.35     1202.75     35.33 o 
  -3  -2  10     6682.67     6584.72    127.99 o 
  -2  -2  10      624.73      604.69     21.71 o 
  -1  -2  10     4015.29     4202.36     80.61 o 
   0  -2  10     2646.11     2748.75     46.01 o 
   1  -2  10       79.36       92.43      7.46 o 
   2  -2  10      368.62      369.89     12.34 o 
   3  -2  10      326.40      339.73     12.89 o 
   4  -2  10     1309.88     1324.36     36.87 o 
   5  -2  10       68.20       62.01      9.09 o 
   6  -2  10     1060.90     1046.47     52.21 o 
   7  -2  10      716.90      736.63     46.08 o 
   8  -2  10     1108.10     1017.89     59.26 o 
   9  -2  10     3444.28     3557.63    131.20 o 
 -10  -1  10       43.16       38.47     17.01 o 
  -9  -1  10       28.30       37.46     15.42 o 
  -8  -1  10     1304.16     1264.51     59.61 o 
  -7  -1  10     2354.48     2200.36     63.85 o 
  -6  -1  10       30.23       44.27      8.84 o 
  -5  -1  10      605.61      580.17     24.13 o 
  -4  -1  10     6715.74     6881.25    177.23 o 
  -3  -1  10       36.46       33.39     11.63 o 
  -2  -1  10     2872.22     2879.61     65.36 o 
  -1  -1  10     5203.93     5140.27     78.58 o 
   0  -1  10      474.95      500.48     18.04 o 
   1  -1  10     6793.66     6944.08    104.23 o 
   2  -1  10     1836.73     1740.45     33.50 o 
   3  -1  10      954.86      922.32     28.79 o 
   4  -1  10     3165.78     3194.85     60.17 o 
   5  -1  10      125.52      131.20     12.25 o 
   6  -1  10       15.54       28.84     12.77 o 
   7  -1  10        0.68       -9.58      9.38 o 
   8  -1  10      864.40      861.94     53.56 o 
   9  -1  10        0.16        1.52     14.66 o 
 -10   0  10     1628.70     1645.50     77.46 o 
  -9   0  10      614.62      658.79     44.28 o 
  -8   0  10       26.30       42.46     10.65 o 
  -7   0  10       95.91       78.77     12.77 o 
  -6   0  10      491.28      454.07     22.36 o 
  -5   0  10      828.37      812.98     29.52 o 
  -4   0  10     2960.08     2928.61     67.59 o 
  -3   0  10     1106.13     1140.05     33.96 o 
  -2   0  10       52.35       51.40      9.59 o 
  -1   0  10     4924.24     5104.41    115.05 o 
   0   0  10     8564.43     8751.58    128.79 o 
   1   0  10      309.06      310.30     14.97 o 
   2   0  10     9924.48     9929.53    180.20 o 
   3   0  10     7443.11     7452.02    140.54 o 
   4   0  10      199.11      223.61     12.21 o 
   5   0  10      706.66      706.60     27.85 o 
   6   0  10      137.04      145.58     22.84 o 
   7   0  10        5.84       31.35     15.15 o 
   8   0  10       14.11       19.40     14.53 o 
  -9   1  10      523.16      470.88     37.10 o 
  -8   1  10     3564.50     3644.23    275.31 o 
  -7   1  10      409.59      413.28     30.99 o 
  -6   1  10     1376.02     1383.37     53.87 o 
  -5   1  10     1563.78     1623.01     45.93 o 
  -4   1  10     1435.97     1497.81     43.63 o 
  -3   1  10        8.76       27.41      9.27 o 
  -2   1  10      875.82      944.13     29.65 o 
  -1   1  10      203.98      222.84     13.31 o 
   0   1  10      391.34      385.15     13.01 o 
   1   1  10     2959.76     3088.36     66.21 o 
   2   1  10       24.59       28.17      9.75 o 
   3   1  10      468.61      463.98     19.29 o 
   4   1  10    10589.91     9589.15    523.42 o 
   5   1  10      573.86      600.65     36.61 o 
   6   1  10     2963.33     2769.83    100.68 o 
   7   1  10     2094.53     2013.10     85.34 o 
   8   1  10        3.90        2.62     15.27 o 
  -9   2  10     4327.68     4406.26    144.11 o 
  -8   2  10       62.21       77.04     20.54 o 
  -7   2  10     5951.00     5927.53    127.35 o 
  -6   2  10    10866.18    10364.01    276.57 o 
  -5   2  10      615.94      637.08     26.87 o 
  -4   2  10     4101.94     4245.54     92.06 o 
  -3   2  10     3218.58     3206.09     72.68 o 
  -2   2  10        7.24        3.21      5.39 o 
  -1   2  10      417.39      421.19     18.86 o 
   0   2  10      110.10      110.51      8.72 o 
   1   2  10      297.17      333.25     12.43 o 
   2   2  10      264.03      287.40     33.02 o 
   3   2  10     2275.22     2220.58     42.88 o 
   4   2  10       78.14       89.30     11.54 o 
   5   2  10     1824.81     1849.13     50.86 o 
   6   2  10      677.00      625.76     28.11 o 
   8   2  10     4658.04     4170.70    145.82 o 
  -9   3  10      837.56      841.62     49.85 o 
  -8   3  10     2820.72     2822.38     89.26 o 
  -7   3  10       48.38       47.45     11.19 o 
  -6   3  10     2498.12     2547.70     72.13 o 
  -5   3  10    13375.94    13052.66    375.71 o 
  -4   3  10     2133.32     2179.26     76.55 o 
  -3   3  10     3469.24     3466.47    109.43 o 
  -2   3  10    12428.31    12734.70    235.19 o 
  -1   3  10     1226.69     1209.14     35.72 o 
   0   3  10     2558.03     2618.71     65.12 o 
   1   3  10     3818.31     3736.25     79.89 o 
   2   3  10        5.57        2.18      4.57 o 
   3   3  10       92.11       96.26     14.25 o 
   4   3  10       42.58       39.74      9.18 o 
   5   3  10       28.07       17.07     13.73 o 
   6   3  10      126.28      115.03     15.53 o 
   7   3  10     1232.63     1184.94     63.09 o 
  -9   4  10       14.67        3.44     11.83 o 
  -8   4  10      115.66      111.62     23.33 o 
  -7   4  10      331.19      310.24     25.88 o 
  -6   4  10      613.88      556.68     27.39 o 
  -5   4  10      182.19      187.44     17.57 o 
  -4   4  10     3474.67     3479.71    107.67 o 
  -3   4  10     1374.70     1365.20     47.53 o 
  -2   4  10      496.90      493.47     25.75 o 
  -1   4  10     9412.21     9613.55    251.83 o 
   0   4  10     3415.88     3623.50    230.02 o 
   1   4  10     1368.49     1379.87     54.03 o 
   2   4  10     8038.00     8288.23    128.49 o 
   3   4  10     1775.42     1907.38     41.12 o 
   4   4  10     1264.09     1305.88     41.31 o 
   5   4  10     3869.73     3798.30     96.66 o 
   6   4  10      652.03      649.26     31.20 o 
   7   4  10       73.66       58.59     13.61 o 
  -8   5  10     1595.74     1606.66     85.08 o 
  -7   5  10      559.84      567.40     31.00 o 
  -6   5  10       68.09       72.34     12.69 o 
  -5   5  10       67.74       74.10     12.43 o 
  -4   5  10        3.28        0.85      6.93 o 
  -3   5  10      586.73      545.59     30.66 o 
  -2   5  10     5545.18     5255.73    111.57 o 
  -1   5  10       36.76       41.65      9.07 o 
   0   5  10     4645.82     4488.90     97.09 o 
   1   5  10     6126.97     6093.94    214.53 o 
   2   5  10        5.52        9.54      9.15 o 
   3   5  10     5026.13     5107.13     87.42 o 
   4   5  10     3478.83     3617.94     84.28 o 
   5   5  10      812.27      870.66     35.97 o 
   6   5  10     2938.52     2890.08     93.01 o 
   7   5  10     2154.10     2102.53     63.46 o 
  -8   6  10      438.50      411.15     26.88 o 
  -7   6  10     3464.42     3478.41     88.96 o 
  -6   6  10      881.02      868.27     36.24 o 
  -5   6  10      585.61      540.84     27.38 o 
  -4   6  10      754.24      821.10     33.12 o 
  -3   6  10     1644.31     1688.08     50.08 o 
  -2   6  10       12.36        6.51      7.40 o 
  -1   6  10      701.94      665.25     28.07 o 
   0   6  10      310.99      278.72     18.19 o 
   1   6  10     2428.49     2443.62     49.30 o 
   2   6  10     5774.52     5757.11     96.64 o 
   3   6  10      269.38      256.78     16.04 o 
   4   6  10     3766.59     3670.06     86.82 o 
   5   6  10     5093.49     4904.31    110.39 o 
   6   6  10     1276.19     1333.04     48.08 o 
  -7   7  10      183.46      146.82     18.27 o 
  -6   7  10     2960.56     2934.45     78.85 o 
  -5   7  10     1188.56     1193.83     43.30 o 
  -4   7  10       99.45      103.36     17.23 o 
  -3   7  10     4769.41     4711.15    110.79 o 
  -2   7  10      839.74      813.90     47.07 o 
  -1   7  10        3.13       13.29      7.54 o 
   0   7  10      688.49      709.01     29.82 o 
   1   7  10      354.61      360.61     16.94 o 
   2   7  10       90.16       98.79     10.80 o 
   3   7  10      420.55      377.80     18.23 o 
   4   7  10       19.19       15.79      9.96 o 
   5   7  10      461.64      443.88     27.56 o 
  -7   8  10      841.04      863.06     39.32 o 
  -6   8  10      475.43      480.54     41.95 o 
  -5   8  10     1259.85     1311.29     65.33 o 
  -4   8  10     5223.49     5094.96    116.24 o 
  -3   8  10      887.48      881.80     36.31 o 
  -2   8  10     4224.74     4178.54     97.66 o 
  -1   8  10     2624.21     2580.77     68.42 o 
   0   8  10      166.52      180.21     17.97 o 
   1   8  10     1461.96     1396.46     46.15 o 
   2   8  10      889.80      938.49     29.19 o 
   3   8  10        2.48       -2.36     10.12 o 
   4   8  10       26.89       39.32     12.17 o 
  -6   9  10       83.15       89.78     23.03 o 
  -5   9  10       35.99       33.26     11.54 o 
  -4   9  10     1439.81     1370.96     48.75 o 
  -3   9  10     1790.30     1765.13     66.41 o 
  -2   9  10      844.30      856.90     36.18 o 
  -1   9  10     1373.67     1270.75     44.83 o 
   0   9  10     5484.02     5263.84    118.00 o 
   1   9  10     1754.78     1743.31     54.70 o 
   2   9  10     1780.66     1777.57     44.08 o 
   3   9  10     3096.75     3408.52    114.45 o 
  -4  10  10       17.49        6.44     15.01 o 
  -3  10  10      119.43      113.10     16.37 o 
  -2  10  10      535.14      539.07     30.07 o 
  -1  10  10      573.70      578.70     30.74 o 
   0  10  10        8.93        8.84     15.05 o 
   1  10  10     1771.92     1798.26     57.45 o 
   2  10  10      805.75      780.69     36.49 o 
  -2 -15  11       75.58       86.21     15.08 o 
  -1 -15  11       32.92       30.30     11.72 o 
   0 -15  11      554.32      588.00     30.19 o 
   1 -15  11     2457.40     2440.41     68.05 o 
   2 -15  11        1.64       17.12     10.29 o 
   3 -15  11     1615.20     1660.26     93.64 o 
   4 -15  11     1899.31     1904.51     72.14 o 
  -4 -14  11     3242.58     3460.61    133.96 o 
  -3 -14  11      482.91      505.65     27.85 o 
  -2 -14  11      134.66      155.40     32.58 o 
  -1 -14  11        1.85       -4.18      8.03 o 
   0 -14  11       90.35       72.16     13.50 o 
   1 -14  11      126.30      119.32     15.75 o 
   2 -14  11      557.83      542.77     28.58 o 
   3 -14  11      210.70      182.09     18.56 o 
   4 -14  11      498.11      471.25     27.34 o 
   5 -14  11     2349.11     2421.19     77.46 o 
  -4 -13  11      301.71      292.43     52.73 o 
  -3 -13  11     3883.26     4099.83     94.68 o 
  -2 -13  11     2546.56     2566.93     67.07 o 
  -1 -13  11       65.21       56.39     16.29 o 
   0 -13  11     3185.36     3014.84     74.70 o 
   1 -13  11      528.21      536.26     26.81 o 
   2 -13  11        0.06       -3.25      7.57 o 
   3 -13  11       31.28       23.69     16.42 o 
   4 -13  11        4.32       -2.65      8.00 o 
   5 -13  11      513.88      516.19     27.74 o 
   6 -13  11     1124.09     1098.89     41.83 o 
  -5 -12  11     2026.77     2047.65     85.65 o 
  -4 -12  11     2384.78     2543.73     66.21 o 
  -3 -12  11      922.75      962.98     35.52 o 
  -2 -12  11     3362.24     3413.13     80.49 o 
  -1 -12  11     4536.84     4573.53    100.12 o 
   0 -12  11      117.18      116.44     19.98 o 
   1 -12  11     3452.48     3269.87     77.76 o 
   2 -12  11     3611.30     3491.69    132.13 o 
   3 -12  11      345.35      322.68     21.03 o 
   4 -12  11     1328.73     1265.19     42.92 o 
   5 -12  11      677.88      636.03     31.60 o 
   6 -12  11        5.05        3.62      7.73 o 
   7 -12  11        4.70        3.11      8.52 o 
  -6 -11  11      312.17      331.32     37.09 o 
  -5 -11  11        0.19        4.35     12.59 o 
  -4 -11  11       18.57       21.00      9.12 o 
  -3 -11  11     4196.36     4422.52    228.69 o 
  -2 -11  11     1269.33     1316.03     41.09 o 
  -1 -11  11      940.96      933.17     62.30 o 
   0 -11  11     9243.83     9103.24    248.12 o 
   1 -11  11     1846.34     1874.12     51.77 o 
   2 -11  11      918.87      872.01     32.72 o 
   3 -11  11     9551.06     9228.28    284.36 o 
   4 -11  11     1158.98     1120.25     38.74 o 
   5 -11  11      228.23      208.38     18.42 o 
   6 -11  11     2087.53     2141.75     59.66 o 
   7 -11  11      420.19      454.64     25.89 o 
  -7 -10  11     1212.86     1161.78     64.30 o 
  -6 -10  11      426.87      436.58     37.26 o 
  -5 -10  11      825.24      872.55     51.79 o 
  -4 -10  11       15.08       27.35     14.51 o 
  -3 -10  11      438.13      431.85     24.41 o 
  -2 -10  11        5.51        2.11      8.57 o 
  -1 -10  11        5.00        2.92      6.73 o 
   0 -10  11      549.19      569.50     24.84 o 
   1 -10  11     3522.71     3593.88     80.65 o 
   2 -10  11     3671.01     3635.93     82.14 o 
   3 -10  11      966.99      967.13     34.19 o 
   4 -10  11     5094.53     5031.17    107.23 o 
   5 -10  11     4280.36     4252.62     94.79 o 
   6 -10  11        3.21        9.48      7.72 o 
   7 -10  11     4974.05     4868.65    151.51 o 
  -8  -9  11      717.73      766.70     54.73 o 
  -7  -9  11      413.24      379.83     36.40 o 
  -6  -9  11     3122.93     3298.68    114.66 o 
  -5  -9  11      254.17      253.57     20.63 o 
  -4  -9  11     2910.89     2975.59     71.64 o 
  -3  -9  11     2452.90     2487.28     67.95 o 
  -2  -9  11      120.96      112.80     12.41 o 
  -1  -9  11      725.41      752.02     27.38 o 
   0  -9  11      153.53      126.49     12.67 o 
   1  -9  11      104.31       96.35     14.39 o 
   2  -9  11      269.55      284.50     17.55 o 
   3  -9  11      457.87      459.75     22.73 o 
   4  -9  11      297.58      262.15     30.02 o 
   5  -9  11     1007.02     1063.54     36.36 o 
   6  -9  11     1980.12     2057.48     55.97 o 
   7  -9  11       92.51       57.53     17.80 o 
   8  -9  11     2200.60     2167.13     88.89 o 
  -8  -8  11      662.77      640.04     48.44 o 
  -7  -8  11     1360.32     1383.91     67.61 o 
  -6  -8  11      736.51      732.99     31.06 o 
  -5  -8  11     4774.46     4707.71    103.70 o 
  -4  -8  11     4825.36     4865.89    103.77 o 
  -3  -8  11     1444.31     1418.87     31.32 o 
  -2  -8  11    11167.14    11142.98    334.80 o 
  -1  -8  11     4615.66     4690.97     95.67 o 
   0  -8  11     1242.15     1348.08     38.15 o 
   1  -8  11      799.68      816.18     28.49 o 
   2  -8  11      431.97      409.62     20.15 o 
   3  -8  11      262.62      287.41     17.33 o 
   4  -8  11       69.14       81.14     11.07 o 
   5  -8  11       12.83       12.72     12.11 o 
   6  -8  11      137.21      156.31     15.66 o 
   7  -8  11     1341.31     1429.58     65.71 o 
   8  -8  11      476.07      533.72     41.18 o 
  -8  -7  11      124.33      101.35     24.06 o 
  -7  -7  11        6.16       24.26     14.46 o 
  -6  -7  11      308.18      279.94     19.13 o 
  -5  -7  11       18.23       24.26      9.16 o 
  -4  -7  11     1839.79     1823.42     49.02 o 
  -3  -7  11     2331.38     2364.54     57.06 o 
  -2  -7  11        0.71        1.03      4.02 o 
  -1  -7  11     4331.72     4406.39     89.64 o 
   0  -7  11     5890.21     5950.11    116.10 o 
   1  -7  11       85.34       87.26     10.25 o 
   2  -7  11     4617.57     4603.39     94.81 o 
   3  -7  11     3047.81     3159.05     71.04 o 
   4  -7  11      191.16      173.03     14.96 o 
   5  -7  11     1365.92     1384.75     50.26 o 
   6  -7  11     1416.46     1382.20     41.73 o 
   7  -7  11      137.65      125.16     22.80 o 
   8  -7  11      129.82      141.11     24.44 o 
  -9  -6  11     1122.20     1248.67     70.03 o 
  -8  -6  11      812.14      823.13     51.35 o 
  -7  -6  11        0.27      -16.43     10.96 o 
  -6  -6  11      107.21      131.94     22.23 o 
  -5  -6  11       78.01       86.57     17.98 o 
  -4  -6  11        4.79        0.55      6.13 o 
  -3  -6  11       76.49       82.23     16.87 o 
  -2  -6  11      618.35      642.08     17.49 o 
  -1  -6  11     3691.69     3832.76    109.62 o 
   0  -6  11       41.39       42.82      7.54 o 
   1  -6  11     2005.34     2005.13     48.68 o 
   2  -6  11      512.48      563.72     22.61 o 
   3  -6  11     2657.65     2697.86     62.33 o 
   4  -6  11     3903.07     3779.10     81.64 o 
   5  -6  11        3.25        8.83      9.10 o 
   6  -6  11     3706.74     3639.80    114.57 o 
   7  -6  11     1969.72     2047.59     81.67 o 
   8  -6  11        4.73       -3.13     11.35 o 
  -9  -5  11      962.50      886.83     56.41 o 
  -8  -5  11      943.95      985.17     55.91 o 
  -7  -5  11     5280.62     5343.11    162.93 o 
  -6  -5  11     1351.80     1267.38     50.33 o 
  -5  -5  11      220.84      195.53     16.24 o 
  -4  -5  11     5092.97     5024.20    104.03 o 
  -3  -5  11      221.13      237.60     29.44 o 
  -2  -5  11      798.62      825.80     26.72 o 
  -1  -5  11     1585.73     1613.45     31.16 o 
   0  -5  11      281.64      274.03     14.53 o 
   1  -5  11      162.43      154.64     11.99 o 
   2  -5  11      117.43      146.04     12.53 o 
   3  -5  11     1556.62     1599.29     47.99 o 
   4  -5  11     1185.65     1128.39     52.11 o 
   5  -5  11     5821.77     5814.81    116.76 o 
   6  -5  11      957.77      978.28     50.19 o 
   7  -5  11     1105.06     1011.79     53.98 o 
   8  -5  11     2448.86     2469.67     97.21 o 
  -9  -4  11     1122.26     1149.54     63.05 o 
  -8  -4  11     1144.18     1120.98     57.71 o 
  -7  -4  11      180.79      161.22     16.19 o 
  -6  -4  11     2579.74     2518.84     63.06 o 
  -5  -4  11     3772.64     3590.81     80.65 o 
  -4  -4  11     3073.22     3041.61     69.51 o 
  -3  -4  11     2640.66     2648.29     61.24 o 
  -2  -4  11     3822.02     3990.55    153.57 o 
  -1  -4  11      750.19      750.13     18.39 o 
   0  -4  11     4124.02     4207.12     66.69 o 
   1  -4  11     3886.06     3842.10     78.76 o 
   2  -4  11      992.08      956.95     29.57 o 
   3  -4  11        0.89       -0.36      4.57 o 
   4  -4  11      134.91      155.56     13.42 o 
   5  -4  11        8.42       14.53      6.86 o 
   6  -4  11     2247.03     2221.21     83.35 o 
   7  -4  11     1208.92     1198.84     60.06 o 
   8  -4  11      105.01       87.49     21.50 o 
  -9  -3  11       98.92       93.12     21.97 o 
  -8  -3  11       66.72       49.31     16.06 o 
  -7  -3  11     1650.03     1553.31     46.53 o 
  -6  -3  11      100.67      101.54     12.57 o 
  -5  -3  11     1314.58     1260.51     56.70 o 
  -4  -3  11     2639.26     2563.60     61.34 o 
  -3  -3  11     1140.29     1116.33     33.60 o 
  -2  -3  11     3663.11     2299.75     70.98 o 
  -1  -3  11    10022.35    10472.02    151.77 o 
   0  -3  11        3.08        5.51      3.79 o 
   1  -3  11     3071.15     3115.10     51.99 o 
   2  -3  11     2122.62     2054.12     49.02 o 
   3  -3  11      664.69      689.42     24.85 o 
   4  -3  11     2112.10     2167.07     52.97 o 
   5  -3  11        8.92       15.74      6.73 o 
   6  -3  11      448.15      436.79     34.00 o 
   7  -3  11      216.30      242.47     30.51 o 
   8  -3  11       31.88       57.16     18.40 o 
  -9  -2  11     1322.53     1313.05     65.52 o 
  -8  -2  11     1006.67      972.96     52.35 o 
  -7  -2  11       23.56       28.91     10.46 o 
  -6  -2  11       63.40       73.27     11.02 o 
  -5  -2  11       11.60        3.90      5.88 o 
  -4  -2  11      601.86      625.47     44.84 o 
  -3  -2  11     7612.80     7748.10    149.19 o 
  -2  -2  11      553.35      623.62     47.12 o 
  -1  -2  11     2665.52     2817.74     94.31 o 
   0  -2  11    11361.19    11631.55    167.69 o 
   1  -2  11     2958.43     3120.45     52.40 o 
   2  -2  11     1205.68     1192.21     31.15 o 
   3  -2  11     6911.41     6884.59    131.78 o 
   4  -2  11      502.28      503.59     30.20 o 
   5  -2  11      133.88      123.39     20.04 o 
   6  -2  11      984.76     1030.46     53.57 o 
   7  -2  11        5.07       -0.11     12.24 o 
   8  -2  11      732.85      668.26     48.09 o 
  -9  -1  11       34.16       18.16     14.77 o 
  -8  -1  11     2113.13     2051.12     81.93 o 
  -7  -1  11     2277.05     2267.11     60.51 o 
  -6  -1  11      148.19      127.78     14.06 o 
  -5  -1  11      902.29      887.92     31.56 o 
  -4  -1  11      939.44      961.29     34.92 o 
  -3  -1  11      297.13      263.35     18.21 o 
  -2  -1  11       18.66       12.07      5.81 o 
  -1  -1  11      308.91      360.94     25.07 o 
   0  -1  11     1376.30     1372.00     34.73 o 
   1  -1  11     5215.47     5327.25     83.12 o 
   2  -1  11     3561.73     3448.76     58.28 o 
   3  -1  11     2924.79     2938.45     75.52 o 
   4  -1  11     4510.54     4495.07    140.25 o 
   5  -1  11     2182.13     1564.04     58.40 o 
   6  -1  11     1410.67     1403.03     64.40 o 
   7  -1  11     4983.07     4638.47    149.54 o 
   8  -1  11     1072.64      966.07     59.27 o 
  -9   0  11     4836.71     4969.08    159.29 o 
  -8   0  11     3291.60     3122.66    109.27 o 
  -7   0  11      570.81      569.60     26.81 o 
  -6   0  11     7034.53     6781.16    138.82 o 
  -5   0  11     2519.76     2557.89     63.67 o 
  -4   0  11      983.75      946.98     32.14 o 
  -3   0  11     2714.58     2715.54     63.80 o 
  -2   0  11      643.10      603.28     23.26 o 
  -1   0  11      241.99      275.23     15.00 o 
   0   0  11       24.20       41.11      5.39 o 
   1   0  11        1.52       -0.24      3.32 o 
   2   0  11       37.54       28.00      5.67 o 
   3   0  11     1279.29     1231.19     35.90 o 
   4   0  11       41.47       42.71      7.10 o 
   5   0  11     4173.11     3967.30    125.32 o 
   6   0  11     2500.65     2506.49     94.36 o 
   7   0  11      195.98      226.46     32.05 o 
   8   0  11     4707.61     4405.87    150.80 o 
  -9   1  11     1063.74     1113.02     59.04 o 
  -8   1  11     2380.43     2416.68    127.81 o 
  -7   1  11     3603.70     3386.08    112.95 o 
  -6   1  11      319.47      332.23     20.46 o 
  -5   1  11     9774.86     9428.10    183.14 o 
  -4   1  11     7138.68     7085.67    141.65 o 
  -3   1  11      324.86      324.84     22.76 o 
  -2   1  11    10289.65    10517.08    197.12 o 
  -1   1  11     1951.92     2029.84     50.06 o 
   0   1  11       99.31       99.11     10.36 o 
   1   1  11      841.16      974.42     23.65 o 
   2   1  11      451.97      479.36     18.08 o 
   3   1  11       34.02       31.40      6.56 o 
   4   1  11      115.28      114.15     10.23 o 
   5   1  11        7.55      -15.11     11.24 o 
   6   1  11      756.04      666.21     44.61 o 
   7   1  11     2582.22     2430.35     98.55 o 
   8   1  11      829.84      727.60     53.51 o 
  -9   2  11       27.44       35.51     15.31 o 
  -8   2  11        0.40      -13.97      9.49 o 
  -7   2  11      321.97      322.50     31.74 o 
  -6   2  11     1017.70     1011.72     49.41 o 
  -5   2  11        0.02       14.19      7.89 o 
  -4   2  11     3357.00     3404.25     78.81 o 
  -3   2  11     2787.32     2863.55     68.11 o 
  -2   2  11      308.84      279.93     17.03 o 
  -1   2  11    10367.85    10497.42    196.58 o 
   0   2  11     5313.63     5401.31    109.03 o 
   1   2  11      116.97      110.46     11.33 o 
   2   2  11     7464.32     7677.30    143.78 o 
   3   2  11     5129.16     5373.24     87.71 o 
   4   2  11      180.53      172.77     12.96 o 
   5   2  11      767.93      803.29     45.58 o 
   7   2  11        0.65       -7.90     11.52 o 
  -9   3  11       22.98       29.09     14.80 o 
  -8   3  11      345.75      386.52     24.50 o 
  -7   3  11      116.30       75.13     13.24 o 
  -6   3  11       48.72       68.14     12.22 o 
  -5   3  11      389.16      367.04     21.92 o 
  -4   3  11      114.09       96.17     17.30 o 
  -3   3  11      586.13      646.32     42.81 o 
  -2   3  11     6689.39     6610.61    189.49 o 
  -1   3  11      776.67      749.92     27.63 o 
   0   3  11     1650.13     1663.48     44.83 o 
   1   3  11     7313.45     7424.00    143.07 o 
   2   3  11      921.13      979.59     26.60 o 
   3   3  11     5131.34     5158.35     86.01 o 
   4   3  11     5200.93     5103.72    169.30 o 
   5   3  11      169.91      141.88     16.18 o 
   6   3  11     1407.91     1468.52     49.47 o 
  -8   4  11      251.91      200.89     20.50 o 
  -7   4  11     1911.87     1838.49     72.24 o 
  -6   4  11     2036.49     2087.76     60.68 o 
  -5   4  11       20.71       23.53      9.04 o 
  -4   4  11      544.23      528.35     25.76 o 
  -3   4  11      112.43      132.69     14.57 o 
  -2   4  11      640.84      593.53     34.03 o 
  -1   4  11     1552.33     1666.72     63.07 o 
   0   4  11      712.98      739.97     38.19 o 
   1   4  11      915.56      940.89     30.43 o 
   2   4  11     6718.76     6720.66    118.23 o 
   3   4  11     3302.34     3349.69     62.73 o 
   4   4  11      767.80      751.93     31.15 o 
   5   4  11     5349.94     5167.66    112.54 o 
   6   4  11     2526.52     2529.50     69.32 o 
  -8   5  11     1400.49     1346.15     49.22 o 
  -7   5  11        1.34        2.28      8.31 o 
  -6   5  11     2590.88     2543.04     70.23 o 
  -5   5  11     1992.60     2055.66     59.76 o 
  -4   5  11      153.90      144.22     15.97 o 
  -3   5  11      927.09      978.91     49.75 o 
  -2   5  11     2776.98     2644.42     77.24 o 
  -1   5  11      232.60      263.23     17.85 o 
   0   5  11      425.29      402.20     21.63 o 
   1   5  11      272.00      284.41     21.30 o 
   2   5  11      152.50      150.30     13.92 o 
   3   5  11      972.47     1024.56     29.42 o 
   4   5  11      900.57      897.67     35.39 o 
   5   5  11      131.73      127.84     38.41 o 
   6   5  11     2916.99     2917.36     89.69 o 
  -7   6  11     1195.94     1223.91     46.28 o 
  -6   6  11      557.44      529.93     28.78 o 
  -5   6  11      657.26      637.51     47.97 o 
  -4   6  11     4326.56     4141.87     97.63 o 
  -3   6  11     1466.08     1389.62     45.65 o 
  -2   6  11     1645.35     1551.93     48.02 o 
  -1   6  11     2525.21     2476.08     94.53 o 
   0   6  11      719.77      713.80     29.96 o 
   1   6  11      206.93      211.08     21.02 o 
   2   6  11      328.54      345.92     21.71 o 
   3   6  11       84.02       73.53     10.34 o 
   4   6  11      924.34      890.77     41.43 o 
   5   6  11      103.25      118.29     16.93 o 
  -7   7  11       80.12       68.24     14.67 o 
  -6   7  11      366.87      371.52     26.20 o 
  -5   7  11      355.43      332.77     25.60 o 
  -4   7  11      505.78      507.97     61.91 o 
  -3   7  11     2384.79     2267.17     63.93 o 
  -2   7  11     1196.73     1175.88     41.90 o 
  -1   7  11      100.53       86.82     13.11 o 
   0   7  11     3628.59     3608.75     86.79 o 
   1   7  11     3426.94     3448.77     84.01 o 
   2   7  11      158.63      166.95     17.98 o 
   3   7  11     1798.75     1793.70     72.21 o 
   4   7  11      740.39      723.10     46.68 o 
  -6   8  11      102.94      116.12     17.65 o 
  -5   8  11      266.81      258.84     23.54 o 
  -4   8  11       10.72       17.34     10.20 o 
  -3   8  11      185.79      176.72     18.82 o 
  -2   8  11      173.49      165.74     17.96 o 
  -1   8  11       78.06       90.59     14.36 o 
   0   8  11       70.56       69.66     13.14 o 
   1   8  11     1788.99     1783.36     55.28 o 
   2   8  11     1205.08     1249.14     67.81 o 
   3   8  11        0.46       -8.48     11.99 o 
  -4   9  11      427.86      426.20     27.40 o 
  -3   9  11      926.62      900.94     38.55 o 
  -2   9  11       96.56       92.77     15.32 o 
  -1   9  11      171.78      200.64     21.21 o 
   0   9  11        5.09       11.20     14.02 o 
   1   9  11      130.19      106.21     16.42 o 
   2   9  11       87.54       72.49     15.93 o 
  -2  10  11     3328.12     3331.87     87.89 o 
  -1  10  11      737.34      660.80     33.56 o 
  -1 -15  12        2.52       -1.84      9.38 o 
   0 -15  12      831.17      798.09     37.26 o 
   1 -15  12      209.42      225.23     22.78 o 
   2 -15  12       80.87       68.52     13.87 o 
   3 -15  12       49.99       45.79     13.13 o 
  -3 -14  12      639.33      688.48     32.36 o 
  -2 -14  12      925.46      947.24     38.27 o 
  -1 -14  12     4145.99     4154.63     97.42 o 
   0 -14  12      802.14      824.06     35.09 o 
   1 -14  12     1043.54     1061.52     40.10 o 
   2 -14  12     2634.43     2653.36     71.19 o 
   3 -14  12      105.23      105.36     15.44 o 
   4 -14  12       46.92       79.90     13.89 o 
  -4 -13  12       18.98        9.43     15.43 o 
  -3 -13  12     1644.60     1721.81     85.78 o 
  -2 -13  12     2832.37     2934.94     96.92 o 
  -1 -13  12      107.28      118.32     15.37 o 
   0 -13  12     4251.55     4049.31    105.68 o 
   1 -13  12     4169.15     4088.36     94.46 o 
   2 -13  12        4.06        8.13     13.63 o 
   3 -13  12     2445.28     2486.12    110.03 o 
   4 -13  12     2436.11     2453.70     69.13 o 
   5 -13  12      367.27      346.35     23.74 o 
  -5 -12  12     1362.38     1459.91     71.33 o 
  -4 -12  12      259.42      257.71     33.77 o 
  -3 -12  12       44.43       55.34     11.99 o 
  -2 -12  12      291.25      312.59     21.99 o 
  -1 -12  12      374.68      399.19     23.26 o 
   0 -12  12      503.48      511.25     35.30 o 
   1 -12  12     2182.75     2150.63     92.58 o 
   2 -12  12     3022.96     3000.21     74.36 o 
   3 -12  12      159.96      161.99     17.23 o 
   4 -12  12     2838.14     2915.76     74.41 o 
   5 -12  12     3744.41     3927.14     92.91 o 
   6 -12  12       92.99      102.79     15.05 o 
  -5 -11  12      333.80      356.53     35.46 o 
  -4 -11  12     1477.74     1510.03     72.73 o 
  -3 -11  12     1237.98     1281.87     42.94 o 
  -2 -11  12      132.60      131.06     14.80 o 
  -1 -11  12      126.26      123.87     14.40 o 
   0 -11  12      274.89      275.87     19.72 o 
   1 -11  12       48.95       42.90     10.42 o 
   2 -11  12       36.61       25.06      9.39 o 
   3 -11  12      195.28      188.62     18.49 o 
   4 -11  12      629.01      663.02     29.65 o 
   5 -11  12      209.16      172.91     24.08 o 
   6 -11  12     3442.38     3469.78     84.17 o 
  -7 -10  12     1485.47     1521.75     73.71 o 
  -6 -10  12       35.85       60.12     18.91 o 
  -5 -10  12     3712.91     3886.25    134.18 o 
  -4 -10  12     6423.18     6734.82    205.89 o 
  -3 -10  12        2.00       15.23     13.05 o 
  -2 -10  12     4038.62     4192.89    215.05 o 
  -1 -10  12     1785.66     1729.75     47.91 o 
   0 -10  12      236.53      248.49     17.76 o 
   1 -10  12     1493.54     1419.82     42.55 o 
   2 -10  12      116.42       96.01     12.81 o 
   3 -10  12      224.62      206.39     18.03 o 
   4 -10  12        5.83       -0.91      7.27 o 
   5 -10  12      659.93      700.30     33.51 o 
   6 -10  12      149.87      158.42     16.96 o 
   7 -10  12      649.21      655.25     44.29 o 
  -7  -9  12       51.66       50.60     19.06 o 
  -6  -9  12      314.30      317.42     22.39 o 
  -5  -9  12      280.35      278.02     20.90 o 
  -4  -9  12      419.20      443.96     36.56 o 
  -3  -9  12     4094.33     4107.27    138.34 o 
  -2  -9  12       98.32      110.27     12.51 o 
  -1  -9  12      788.50      836.03     29.91 o 
   0  -9  12     4838.02     5088.34    105.03 o 
   1  -9  12       29.97       17.38      7.63 o 
   2  -9  12     4878.25     5039.79    105.50 o 
   3  -9  12     3414.71     3446.59     78.93 o 
   4  -9  12       51.18       36.22      9.89 o 
   5  -9  12      763.43      726.50     30.11 o 
   6  -9  12      192.73      198.43     18.19 o 
   7  -9  12        1.12       -4.19     10.37 o 
  -8  -8  12      791.53      834.07     54.69 o 
  -7  -8  12       66.54       71.45     19.86 o 
  -6  -8  12       92.30       90.58     13.91 o 
  -5  -8  12      129.42      118.15     14.50 o 
  -4  -8  12      636.08      540.26     60.80 o 
  -3  -8  12      167.34      181.34     26.24 o 
  -2  -8  12     1065.33     1144.15     34.45 o 
  -1  -8  12      946.70      987.86     34.52 o 
   0  -8  12     1264.48     1306.96     37.96 o 
   1  -8  12     2442.77     2455.82     59.18 o 
   2  -8  12      406.77      441.50     24.02 o 
   3  -8  12     2337.37     2259.10     57.30 o 
   4  -8  12     4891.30     4806.66    101.96 o 
   5  -8  12     1145.79     1164.24     38.27 o 
   6  -8  12     2805.78     2817.22     69.76 o 
   7  -8  12     1536.69     1525.99     69.29 o 
   8  -8  12      244.50      242.16     31.71 o 
  -8  -7  12        7.45        8.79     15.16 o 
  -7  -7  12     3870.04     3736.49    126.84 o 
  -6  -7  12     2434.93     2462.23     65.00 o 
  -5  -7  12       24.56        6.95      8.13 o 
  -4  -7  12     1455.09     1443.36     66.43 o 
  -3  -7  12     2216.62     2216.96    124.72 o 
  -2  -7  12      144.58      141.67     22.45 o 
  -1  -7  12       94.42       95.86     10.63 o 
   0  -7  12       59.81       79.18     25.85 o 
   1  -7  12       63.65       56.47      8.92 o 
   2  -7  12     2208.20     2288.18     58.18 o 
   3  -7  12     2788.41     2784.06     65.47 o 
   4  -7  12        0.53        3.56      6.26 o 
   5  -7  12     4773.86     4727.71    100.69 o 
   6  -7  12      599.16      631.42     27.52 o 
   7  -7  12      214.49      195.89     26.91 o 
   8  -7  12     2522.56     2532.86     99.17 o 
  -8  -6  12     1965.53     2162.25     90.12 o 
  -7  -6  12      150.88      153.09     24.06 o 
  -6  -6  12     3226.39     3262.49     78.55 o 
  -5  -6  12     6627.52     6320.67    129.75 o 
  -4  -6  12        7.51       -0.51      6.59 o 
  -3  -6  12     4628.49     4427.70     93.83 o 
  -2  -6  12     4166.36     4247.41    136.90 o 
  -1  -6  12      846.79      942.67     28.89 o 
   0  -6  12      169.47      165.58     12.69 o 
   1  -6  12     1372.09     1432.15     39.29 o 
   2  -6  12       86.94       68.46      9.84 o 
   3  -6  12        1.87       12.61      6.69 o 
   4  -6  12      958.12      955.38     32.47 o 
   5  -6  12      715.04      690.57     27.73 o 
   6  -6  12      493.24      493.44     23.72 o 
   7  -6  12     1754.47     1721.34     74.50 o 
   8  -6  12      131.25      153.97     26.13 o 
  -8  -5  12      130.91      103.04     21.49 o 
  -7  -5  12     1399.26     1356.36     62.16 o 
  -6  -5  12     1091.03     1078.66     37.23 o 
  -5  -5  12      237.03      244.87     18.05 o 
  -4  -5  12     4627.05     4733.32    100.20 o 
  -3  -5  12     3338.42     3455.43    116.98 o 
  -2  -5  12     1183.63     1219.84     37.95 o 
  -1  -5  12    12582.91    12444.03    335.56 o 
   0  -5  12       81.80       83.53     10.52 o 
   1  -5  12      885.68      913.52     29.09 o 
   2  -5  12     3212.94     3259.29     71.59 o 
   3  -5  12       35.43       27.72      7.87 o 
   4  -5  12      702.83      672.59     26.24 o 
   5  -5  12     2723.06     2751.53     65.75 o 
   6  -5  12       41.72       32.87     13.70 o 
   7  -5  12       12.35       20.73     14.60 o 
   8  -5  12      105.97       95.59     22.18 o 
  -9  -4  12      258.04      227.63     31.17 o 
  -8  -4  12      268.91      258.75     30.25 o 
  -7  -4  12      311.28      313.10     20.85 o 
  -6  -4  12      291.09      269.65     18.80 o 
  -5  -4  12      572.80      559.06     27.84 o 
  -4  -4  12      140.68      122.42     12.70 o 
  -3  -4  12     8675.20     8488.66    328.02 o 
  -2  -4  12     7505.18     8073.16    154.16 o 
  -1  -4  12        1.13        2.70      5.27 o 
   0  -4  12     9120.32     9346.82    184.18 o 
   1  -4  12     4043.32     4167.75     85.52 o 
   2  -4  12      626.34      628.32     38.58 o 
   3  -4  12     6328.10     6202.05    137.90 o 
   4  -4  12      585.02      632.97     25.69 o 
   5  -4  12     1449.19     1361.09     40.86 o 
   6  -4  12     1051.36     1038.52     53.36 o 
   7  -4  12      725.01      796.39     49.00 o 
   8  -4  12      421.86      412.57     38.59 o 
  -9  -3  12      279.19      259.90     32.98 o 
  -8  -3  12      476.40      417.64     34.81 o 
  -7  -3  12     2392.58     2428.77     64.18 o 
  -6  -3  12      571.21      543.60     25.62 o 
  -5  -3  12      205.11      193.82     16.56 o 
  -4  -3  12        2.43        5.47      6.32 o 
  -3  -3  12      981.85      966.56     31.70 o 
  -2  -3  12      295.62      307.53     27.07 o 
  -1  -3  12     3491.23     3575.97    160.15 o 
   0  -3  12        1.23       -0.22      3.65 o 
   1  -3  12     5270.59     5303.18    115.99 o 
   2  -3  12     6607.45     6642.19    280.84 o 
   3  -3  12      490.92      486.68     21.68 o 
   4  -3  12     6513.62     6314.61    124.90 o 
   5  -3  12     7491.50     7444.88    199.89 o 
   6  -3  12      113.81      104.58     20.93 o 
   7  -3  12     2419.37     2489.99     96.81 o 
   8  -3  12     2994.54     3051.73    116.07 o 
  -9  -2  12     2437.37     2349.60     94.96 o 
  -8  -2  12     4715.56     4951.42    155.79 o 
  -7  -2  12       57.05       36.19     10.31 o 
  -6  -2  12     2885.24     2687.50     67.71 o 
  -5  -2  12     2136.80     2051.02     61.50 o 
  -4  -2  12       35.06       35.66      8.75 o 
  -3  -2  12      837.89      912.15     30.74 o 
  -2  -2  12      969.79     1041.80     32.33 o 
  -1  -2  12      750.92      407.99     22.79 o 
   0  -2  12        1.50        6.79      6.89 o 
   1  -2  12        2.94        5.75      4.10 o 
   2  -2  12       52.74       52.76      8.67 o 
   3  -2  12     3374.83     3271.25     72.32 o 
   4  -2  12     1478.39     1505.12     42.54 o 
   5  -2  12     2127.62     2143.53     62.60 o 
   6  -2  12     5788.02     5925.80    176.18 o 
   7  -2  12      704.83      659.91     46.22 o 
   8  -2  12     2359.31     2388.75    100.51 o 
  -9  -1  12      296.84      247.57     30.76 o 
  -8  -1  12     3311.02     3351.30    116.11 o 
  -7  -1  12     4893.13     4715.00    105.53 o 
  -6  -1  12      142.24      138.21     15.19 o 
  -5  -1  12     6225.17     6148.13    127.26 o 
  -4  -1  12     8636.13     8727.60    169.63 o 
  -3  -1  12       13.10       24.18      7.59 o 
  -2  -1  12     4439.75     4583.72     95.91 o 
  -1  -1  12     1528.76     1763.56     80.82 o 
   0  -1  12     1260.67      627.12     28.75 o 
   1  -1  12      952.68      973.19     23.23 o 
   2  -1  12      452.48      455.24     16.30 o 
   3  -1  12        4.21       -0.13      6.20 o 
   4  -1  12      768.34      730.35     28.07 o 
   5  -1  12     1493.04     1444.79     63.88 o 
   6  -1  12       14.39       -1.60     11.59 o 
   7  -1  12      938.79      907.57     55.44 o 
   8  -1  12     1255.94     1237.98     68.99 o 
  -9   0  12        0.88        1.76     12.04 o 
  -8   0  12      208.65      183.77     25.48 o 
  -7   0  12      344.58      299.58     20.55 o 
  -6   0  12     1162.47     1192.18     40.34 o 
  -5   0  12     1108.89     1054.69     36.82 o 
  -4   0  12     2166.38     2175.82     56.82 o 
  -3   0  12     6221.37     6223.32    187.76 o 
  -2   0  12      335.35      398.51     19.70 o 
  -1   0  12     5323.16     5399.76    109.44 o 
   0   0  12     9961.91    10271.29    286.99 o 
   1   0  12     1446.98     1457.91     39.00 o 
   2   0  12     2212.71     2081.80     40.82 o 
   3   0  12     4532.92     4721.09    110.35 o 
   4   0  12     3321.24     3275.94     74.61 o 
   5   0  12      674.37      667.56     41.79 o 
   6   0  12      376.09      379.22     34.59 o 
   7   0  12        1.84       15.12     14.47 o 
  -8   1  12      524.46      576.24     30.12 o 
  -7   1  12       34.95       16.45     12.17 o 
  -6   1  12      171.76      153.48     16.16 o 
  -5   1  12      406.47      400.76     22.14 o 
  -4   1  12     1629.42     1625.75     47.23 o 
  -3   1  12      105.06      107.84     12.64 o 
  -2   1  12     1786.62     1836.81     48.98 o 
  -1   1  12     3322.37     3213.98     72.54 o 
   0   1  12      862.40      824.23     28.50 o 
   1   1  12     8422.50     8340.22    126.82 o 
   2   1  12     4116.66     4019.35     68.83 o 
   3   1  12      671.03      700.73     21.80 o 
   4   1  12     4814.89     4761.77    241.75 o 
   5   1  12     3136.76     3116.64    108.49 o 
   6   1  12     1079.91     1023.60     57.54 o 
   7   1  12     2198.80     2041.56     89.40 o 
  -8   2  12        2.21        5.27      8.48 o 
  -7   2  12     2004.61     2011.58     59.84 o 
  -6   2  12     2821.71     2797.80     97.81 o 
  -5   2  12       45.80       59.27     25.85 o 
  -4   2  12      325.99      325.59     20.03 o 
  -3   2  12       66.87       56.47     10.12 o 
  -2   2  12       39.69       36.56      8.84 o 
  -1   2  12     3114.20     3071.48     71.06 o 
   0   2  12     2702.15     2569.93     72.06 o 
   1   2  12      355.34      350.25     18.30 o 
   2   2  12     3951.23     3933.61     85.37 o 
   3   2  12     4543.95     4471.34     95.16 o 
   4   2  12      581.72      568.13     25.27 o 
   5   2  12     3573.77     3481.97    118.87 o 
   6   2  12     1825.33     1527.55     72.39 o 
   7   2  12      141.21      138.60     28.05 o 
  -8   3  12     1889.42     1797.15     57.89 o 
  -7   3  12      193.15      163.91     18.52 o 
  -6   3  12     1756.60     1739.30     54.23 o 
  -5   3  12     4402.63     4393.68    101.74 o 
  -4   3  12      222.23      231.75     23.02 o 
  -3   3  12      459.95      525.66     24.83 o 
  -2   3  12     3495.49     3433.77     79.47 o 
  -1   3  12      178.91      174.65     39.13 o 
   0   3  12      217.11      236.89     32.43 o 
   1   3  12      294.98      291.14     17.81 o 
   2   3  12      514.52      478.39     17.76 o 
   3   3  12      220.45      276.13     17.63 o 
   4   3  12     1295.70     1330.46     42.03 o 
  -7   4  12     1139.48     1166.29     44.43 o 
  -6   4  12     1250.62     1202.06     44.17 o 
  -5   4  12       42.83       37.18     13.97 o 
  -4   4  12     2272.76     2189.60     61.24 o 
  -3   4  12     2692.85     2587.26     67.47 o 
  -2   4  12      473.38      454.95     23.55 o 
  -1   4  12     2851.45     2903.01     95.82 o 
   0   4  12      362.60      339.94     26.58 o 
   1   4  12      703.94      672.76     37.34 o 
   2   4  12     1999.99     2016.72     43.55 o 
   3   4  12      131.33      153.36     12.94 o 
   4   4  12      826.51      773.09     32.18 o 
   5   4  12        7.86        6.26     10.80 o 
   6   4  12       41.29       45.07     17.75 o 
  -7   5  12      141.86      156.44     18.97 o 
  -6   5  12       77.61       84.33     14.08 o 
  -5   5  12      425.18      401.61     24.78 o 
  -4   5  12      201.90      210.84     19.86 o 
  -3   5  12      987.30      969.01     37.11 o 
  -2   5  12     3801.43     3691.09     87.64 o 
  -1   5  12       48.62       52.95     10.87 o 
   0   5  12     2776.28     2601.08     67.02 o 
   1   5  12     3554.86     3664.41     86.13 o 
   2   5  12        0.31       -3.37      7.61 o 
   3   5  12     1972.46     1962.64     44.89 o 
   4   5  12     1063.30     1049.16     39.43 o 
   5   5  12        0.25       -6.97      9.02 o 
  -6   6  12        3.08       14.10     10.79 o 
  -5   6  12      385.38      379.73     57.41 o 
  -4   6  12      183.80      187.82     19.23 o 
  -3   6  12      480.44      435.46     25.50 o 
  -2   6  12       14.01       33.32      9.99 o 
  -1   6  12      360.55      337.74     21.51 o 
   0   6  12       12.46       18.15      9.21 o 
   1   6  12     1752.50     1852.68     54.84 o 
   2   6  12     3631.53     3774.23     90.37 o 
   3   6  12      114.63       95.99     14.09 o 
   4   6  12     1897.09     1978.71     58.97 o 
  -6   7  12     2592.48     2535.61     74.06 o 
  -5   7  12      574.78      540.02     30.28 o 
  -4   7  12      413.13      459.83     27.24 o 
  -3   7  12     1804.45     1736.76     55.21 o 
  -2   7  12       63.54       44.31     11.33 o 
  -1   7  12       12.81       -0.23      7.38 o 
   0   7  12        5.10       10.67      8.85 o 
   1   7  12        0.91       -6.28      8.09 o 
   2   7  12       80.15       88.55     14.67 o 
  -4   8  12     3180.54     3374.76     88.89 o 
  -3   8  12       73.11       61.40     13.79 o 
  -2   8  12     2890.78     2898.90     78.16 o 
  -1   8  12     1793.08     1802.25     56.84 o 
   0   8  12       11.38       -0.58      9.26 o 
   1   8  12      330.89      292.42     24.35 o 
   2   8  12        6.07       -2.99     10.04 o 
  -2   9  12       20.39       28.27     12.15 o 
  -1   9  12     3412.72     3460.46    115.65 o 
  -2 -14  13      133.42      144.71     17.93 o 
  -1 -14  13      447.02      460.57     27.18 o 
   0 -14  13      354.66      345.65     24.25 o 
   1 -14  13      729.41      732.32     33.18 o 
   2 -14  13     2098.08     2095.44     61.54 o 
   3 -14  13      633.38      649.86     31.96 o 
  -4 -13  13       79.34       61.36     20.85 o 
  -3 -13  13      824.86      877.94     56.69 o 
  -2 -13  13        9.73       17.81     10.34 o 
  -1 -13  13        6.43       -0.18      8.86 o 
   0 -13  13      862.64      857.84     62.07 o 
   1 -13  13       97.74       99.57     14.83 o 
   2 -13  13        9.60       -5.35      7.92 o 
   3 -13  13      113.72      116.96     15.77 o 
   4 -13  13      318.86      326.70     32.73 o 
  -5 -12  13      850.54      969.97     58.54 o 
  -4 -12  13     2267.69     2237.27     95.57 o 
  -3 -12  13       22.21       54.03     19.73 o 
  -2 -12  13     1796.51     1881.59     94.43 o 
  -1 -12  13     3436.24     3463.17    114.43 o 
   0 -12  13      578.52      588.17     27.89 o 
   1 -12  13      565.13      588.30     28.24 o 
   2 -12  13      145.58      131.09     15.74 o 
   3 -12  13      146.38      136.53     16.07 o 
   4 -12  13      219.99      217.65     20.01 o 
   5 -12  13      280.65      273.17     22.66 o 
  -5 -11  13       11.33        7.32     14.44 o 
  -4 -11  13      540.98      545.21     43.89 o 
  -3 -11  13     2131.42     2177.60     92.71 o 
  -2 -11  13      322.42      363.07     35.30 o 
  -1 -11  13     2934.11     2997.87    141.98 o 
   0 -11  13     6637.88     6785.69    174.47 o 
   1 -11  13      345.97      393.51     34.34 o 
   2 -11  13     1140.07     1143.80     39.21 o 
   3 -11  13     2519.46     2544.06     66.53 o 
   4 -11  13        7.09        4.19      8.20 o 
   5 -11  13      163.19      174.91     18.14 o 
   6 -11  13        9.89       14.48      9.42 o 
  -5 -10  13      312.06      338.22     35.12 o 
  -4 -10  13      164.86      168.81     27.64 o 
  -3 -10  13      158.25      140.01     25.04 o 
  -2 -10  13      433.70      444.51     37.52 o 
  -1 -10  13      402.03      443.43     32.63 o 
   0 -10  13      224.66      188.08     16.63 o 
   1 -10  13     3667.46     3740.81     84.81 o 
   2 -10  13     1210.15     1220.95     40.15 o 
   3 -10  13      777.77      809.12     32.16 o 
   4 -10  13     6322.05     6324.60    131.07 o 
   5 -10  13      279.82      286.95     20.08 o 
   6 -10  13       91.45      105.89     14.58 o 
  -7  -9  13      690.41      677.43     47.12 o 
  -6  -9  13     1873.58     2019.12     86.00 o 
  -5  -9  13      554.59      506.30     40.71 o 
  -4  -9  13      133.64      120.55     23.65 o 
  -3  -9  13     1414.07     1353.25     67.12 o 
  -2  -9  13       13.47        8.86     12.00 o 
  -1  -9  13       30.06       35.74     14.37 o 
   0  -9  13     1718.77     1699.96     89.98 o 
   1  -9  13        2.32        1.79      6.36 o 
   2  -9  13     1218.60     1256.20     73.64 o 
   3  -9  13     2950.27     2995.26    105.11 o 
   4  -9  13       10.93        4.05      7.65 o 
   5  -9  13     2277.70     2338.95     63.53 o 
   6  -9  13     2296.69     2300.12     62.07 o 
   7  -9  13      465.78      470.99     38.29 o 
  -7  -8  13      657.15      641.97     44.53 o 
  -6  -8  13     1877.20     1823.72     54.48 o 
  -5  -8  13     5458.35     5453.78    174.51 o 
  -4  -8  13     1560.45     1494.69     70.95 o 
  -3  -8  13     1208.56     1211.56     62.20 o 
  -2  -8  13      352.57      339.27     31.95 o 
  -1  -8  13     2240.38     2283.50    108.64 o 
   0  -8  13       49.18       52.70      9.87 o 
   1  -8  13      210.43      225.60     16.48 o 
   2  -8  13      130.60      132.86     13.78 o 
   3  -8  13      209.42      225.01     49.57 o 
   4  -8  13     1308.94     1317.15     41.41 o 
   5  -8  13       71.29       70.04     11.82 o 
   6  -8  13      963.96      958.00     35.73 o 
   7  -8  13     1063.20     1134.16     60.02 o 
  -7  -7  13     1239.26     1343.38     63.98 o 
  -6  -7  13     3077.37     3195.69    108.44 o 
  -5  -7  13        0.23       -1.62      7.58 o 
  -4  -7  13     5159.26     5113.25    164.69 o 
  -3  -7  13     1910.91     1881.84     80.15 o 
  -2  -7  13       15.66        2.02     11.07 o 
  -1  -7  13     4994.59     5152.28    162.11 o 
   0  -7  13      698.55      751.76     27.22 o 
   1  -7  13     1039.39     1016.28     33.06 o 
   2  -7  13     3296.67     3325.42     75.11 o 
   3  -7  13     1539.25     1570.34     44.95 o 
   4  -7  13       24.65       25.59      8.44 o 
   5  -7  13     1297.80     1316.29     41.64 o 
   6  -7  13        6.75        0.34      6.97 o 
   7  -7  13       25.66       28.58     15.46 o 
  -8  -6  13       31.47       47.98     18.09 o 
  -7  -6  13        0.24      -11.47     10.53 o 
  -6  -6  13     1559.37     1484.50     46.71 o 
  -5  -6  13     3132.23     3112.43     75.27 o 
  -4  -6  13      786.53      735.88     40.61 o 
  -3  -6  13     2730.96     2692.94    100.78 o 
  -2  -6  13     8873.17     9010.43    257.58 o 
  -1  -6  13       22.46        9.83     11.37 o 
   0  -6  13     6072.19     6242.50    121.96 o 
   1  -6  13     5518.42     5697.09    225.83 o 
   2  -6  13       71.53       77.35     10.99 o 
   3  -6  13     3702.22     3561.09     80.20 o 
   4  -6  13     3333.11     3325.99     95.78 o 
   5  -6  13       91.94       97.65     13.00 o 
   6  -6  13      727.40      684.35     43.46 o 
   7  -6  13      744.12      790.06     48.85 o 
  -8  -5  13      287.51      252.62     31.14 o 
  -7  -5  13      824.43      830.85     34.15 o 
  -6  -5  13      379.49      404.59     23.13 o 
  -5  -5  13      123.94      120.43     14.16 o 
  -4  -5  13       61.02       39.04      9.10 o 
  -3  -5  13      450.88      396.17     32.84 o 
  -2  -5  13     1923.89     1915.13     78.30 o 
  -1  -5  13     5467.08     5474.21    167.65 o 
   0  -5  13      294.79      261.95     25.45 o 
   1  -5  13     2587.41     2702.86     88.24 o 
   2  -5  13    10275.61    10313.68    300.76 o 
   3  -5  13     1809.33     1835.91     48.91 o 
   4  -5  13     2148.55     2136.79     55.07 o 
   5  -5  13     4359.15     4498.75    113.97 o 
   6  -5  13     2149.98     2209.96     86.00 o 
   7  -5  13      753.56      742.73     48.59 o 
  -8  -4  13     2393.92     2511.61     96.74 o 
  -7  -4  13      127.77      148.94     16.86 o 
  -6  -4  13     1039.10     1013.72     36.65 o 
  -5  -4  13     1205.25     1128.45     39.45 o 
  -4  -4  13       18.52       10.43      7.04 o 
  -3  -4  13      745.35      771.60     28.46 o 
  -2  -4  13      157.26      160.80     14.15 o 
  -1  -4  13      126.42      112.54     19.64 o 
   0  -4  13        0.91        3.61      8.53 o 
   1  -4  13     1446.63     1405.22     79.07 o 
   2  -4  13       42.06       48.63      9.01 o 
   3  -4  13     2957.58     2877.47     66.73 o 
   4  -4  13     1150.30     1176.35     37.07 o 
   5  -4  13       53.24       60.18     10.95 o 
   6  -4  13     7479.17     7476.88    211.56 o 
   7  -4  13     3224.38     3240.31    116.35 o 
  -8  -3  13     1290.00     1332.75     64.74 o 
  -7  -3  13     4157.35     4159.54     96.59 o 
  -6  -3  13      910.09      914.65     34.79 o 
  -5  -3  13     3273.96     3073.85     74.30 o 
  -4  -3  13     4719.06     4688.49    203.83 o 
  -3  -3  13      319.16      372.92     19.92 o 
  -2  -3  13     1112.46     1145.95     55.64 o 
  -1  -3  13     3603.12     3697.00     79.37 o 
   0  -3  13      389.78      409.61     30.64 o 
   1  -3  13        8.00       15.96     10.62 o 
   2  -3  13        9.68       43.64     35.80 o 
   3  -3  13      406.53      364.75     19.57 o 
   4  -3  13      253.07      242.84     17.18 o 
   5  -3  13     2033.16     2035.99     58.85 o 
   6  -3  13       70.55       61.39     18.30 o 
   7  -3  13     1218.15     1194.25     63.26 o 
  -8  -2  13        2.03       13.45     12.12 o 
  -7  -2  13       25.92       16.09      9.04 o 
  -6  -2  13      975.00      975.98     36.10 o 
  -5  -2  13      592.97      652.71     28.29 o 
  -4  -2  13     2120.69     2096.51     56.38 o 
  -3  -2  13     8678.19     8747.48    240.58 o 
  -2  -2  13     3772.70     3949.19     85.60 o 
  -1  -2  13     1838.19     1642.07    129.56 o 
   0  -2  13     6862.00     6999.11    298.25 o 
   1  -2  13     4199.23     4152.70    130.60 o 
   2  -2  13       19.85       12.73      6.99 o 
   3  -2  13     2004.42     2045.72     52.32 o 
   4  -2  13      765.08      736.26     28.54 o 
   5  -2  13       23.23       19.18     13.09 o 
   6  -2  13      158.19      167.20     26.37 o 
   7  -2  13        0.03      -14.18     12.13 o 
  -8  -1  13      261.35      293.02     21.61 o 
  -7  -1  13       13.09       14.77      8.89 o 
  -6  -1  13      201.61      199.28     18.33 o 
  -5  -1  13      134.06      136.83     15.54 o 
  -4  -1  13      874.65      887.89     32.74 o 
  -3  -1  13       14.37       14.10      7.67 o 
  -2  -1  13      931.51      956.37     32.26 o 
  -1  -1  13     6102.56     5844.84    117.67 o 
   0  -1  13       62.95       43.51     11.10 o 
   1  -1  13     4216.07     4086.40    129.17 o 
   2  -1  13     4720.97     4604.89    151.64 o 
   3  -1  13       82.31       78.36     11.49 o 
   4  -1  13     5563.43     5712.58    187.46 o 
   5  -1  13     1432.93     1455.21     65.48 o 
   6  -1  13        1.55        3.41     12.51 o 
   7  -1  13     1839.23     1769.28     81.63 o 
  -8   0  13      158.37      167.06     25.23 o 
  -7   0  13      643.05      659.81     30.98 o 
  -6   0  13     1729.61     1697.65     63.14 o 
  -5   0  13       82.64       91.29     12.96 o 
  -4   0  13       30.22       32.79     15.84 o 
  -3   0  13       10.25       10.71      7.12 o 
  -2   0  13      959.35      818.89     29.86 o 
  -1   0  13      217.64      225.24     15.97 o 
   0   0  13     3017.92     3058.36     69.53 o 
   1   0  13     1028.38     1011.33     49.75 o 
   2   0  13     1085.85     1075.97     34.27 o 
   3   0  13     4201.08     4355.98     93.20 o 
   4   0  13     1088.21     1089.18     99.94 o 
   5   0  13     2257.58     2282.74     87.70 o 
   6   0  13     1597.46     1622.37     74.01 o 
   7   0  13       75.54       80.11     22.31 o 
  -8   1  13     1681.20     1670.95     55.28 o 
  -7   1  13      826.19      871.72     48.47 o 
  -6   1  13      805.60      789.83     47.10 o 
  -5   1  13     4986.11     5126.45    112.68 o 
  -4   1  13      729.71      785.97     31.43 o 
  -3   1  13      471.60      514.25     48.87 o 
  -2   1  13     3339.42     3463.27     79.55 o 
  -1   1  13      763.50      769.22     28.76 o 
   0   1  13      763.21      694.32     26.71 o 
   1   1  13      262.77      238.50     29.84 o 
   2   1  13      140.88      151.26     14.11 o 
   3   1  13      205.14      197.85     17.10 o 
   4   1  13     2529.39     2603.72    120.54 o 
   5   1  13      779.10      766.41     47.43 o 
   6   1  13      322.86      308.60     35.60 o 
  -7   2  13      909.42      902.44     38.02 o 
  -6   2  13     1812.63     1831.85     74.72 o 
  -5   2  13       67.15       66.63     12.35 o 
  -4   2  13     2040.84     1978.11     56.05 o 
  -3   2  13     1507.64     1521.56     46.11 o 
  -2   2  13      367.45      403.83     21.55 o 
  -1   2  13     4816.04     4778.26    102.50 o 
   0   2  13     2036.78     1972.33     52.37 o 
   1   2  13      670.65      763.84     28.91 o 
   2   2  13     3375.12     3316.61     76.26 o 
   3   2  13      852.32      860.07     25.74 o 
   4   2  13      104.65       99.68     20.26 o 
   5   2  13        2.05        9.93     13.28 o 
   6   2  13      122.43      111.22     23.46 o 
  -7   3  13      110.25       94.42     15.45 o 
  -6   3  13      395.42      394.74     25.05 o 
  -5   3  13      898.44      911.81     36.88 o 
  -4   3  13       56.16       27.62     12.56 o 
  -3   3  13     1847.18     1829.11     53.02 o 
  -2   3  13     5555.78     5473.10    116.65 o 
  -1   3  13        4.35        6.53      6.89 o 
   0   3  13     2595.94     2620.71     65.21 o 
   1   3  13     4163.17     4063.69     90.20 o 
   2   3  13      355.55      341.23     19.93 o 
   3   3  13     1245.44     1266.84     56.70 o 
   5   3  13       78.02       63.70     18.19 o 
  -7   4  13     1847.93     1890.82     74.21 o 
  -6   4  13      342.38      326.24     24.37 o 
  -5   4  13       91.30       80.73     13.90 o 
  -4   4  13       21.69       25.04     24.36 o 
  -3   4  13      106.33      105.98     14.67 o 
  -2   4  13      813.40      796.99     32.98 o 
  -1   4  13     2565.74     2516.06     87.88 o 
   0   4  13      256.11      291.95     25.34 o 
   1   4  13     1326.72     1372.83     44.11 o 
   2   4  13     5127.38     5293.73    167.82 o 
   3   4  13      429.59      454.60     32.67 o 
   4   4  13      778.35      823.03     33.99 o 
  -6   5  13     2632.95     2651.46    124.71 o 
  -5   5  13     1095.41     1060.90     41.98 o 
  -4   5  13       23.49       31.54     10.53 o 
  -3   5  13     1176.34     1129.96     41.67 o 
  -2   5  13       12.04       20.26      9.86 o 
  -1   5  13       12.29        9.52      7.92 o 
   0   5  13       13.32       20.49      9.20 o 
   1   5  13       50.44       34.90     12.00 o 
   2   5  13      329.15      362.58     34.18 o 
   3   5  13     1013.00     1063.48     57.47 o 
   4   5  13      232.84      260.23     33.68 o 
  -5   6  13     1776.36     1872.75     60.06 o 
  -4   6  13     5249.62     5435.40    124.11 o 
  -3   6  13      551.25      611.33     34.22 o 
  -2   6  13     1794.13     1758.77     54.98 o 
  -1   6  13     1758.05     1784.01     54.97 o 
   0   6  13      215.74      184.98     32.14 o 
   1   6  13      318.98      312.35     22.71 o 
   2   6  13       25.75       12.67      9.61 o 
  -4   7  13      799.85      807.86     53.68 o 
  -3   7  13     6778.71     6901.50    150.27 o 
  -2   7  13     1885.57     1865.30     58.42 o 
  -1   7  13     2023.29     2052.85     61.78 o 
   0   7  13     4516.65     4603.90    108.05 o 
   1   7  13     1964.66     2066.68     77.78 o 
   2   7  13      351.31      374.92     25.43 o 
  -1 -14  14     1911.49     1984.98     59.97 o 
   0 -14  14        0.75       -7.09      8.78 o 
   1 -14  14      747.36      762.42     34.73 o 
  -3 -13  14     3541.11     3511.81    133.51 o 
  -2 -13  14     2222.42     2070.25     94.64 o 
  -1 -13  14      927.49     1019.85     38.95 o 
   0 -13  14     3788.55     3837.75     91.44 o 
   1 -13  14      940.65      973.04     38.04 o 
   2 -13  14      194.94      174.86     18.67 o 
   3 -13  14     1721.75     1758.17     54.63 o 
  -4 -12  14       63.04       39.87     19.31 o 
  -3 -12  14        7.13        6.35     15.20 o 
  -2 -12  14     2165.04     2066.91     93.05 o 
  -1 -12  14      254.63      289.43     21.11 o 
   0 -12  14      101.11      103.42     15.10 o 
   1 -12  14     2940.44     3029.47     79.18 o 
   2 -12  14     2790.96     2921.21    103.45 o 
   3 -12  14       24.98       20.20      9.66 o 
   4 -12  14     1949.73     1946.17     58.03 o 
  -5 -11  14      833.70      834.81     54.23 o 
  -4 -11  14       19.05       24.55     15.76 o 
  -3 -11  14       16.49        2.40     13.69 o 
  -2 -11  14        4.27       -0.41     12.36 o 
  -1 -11  14      195.99      221.12     31.66 o 
   0 -11  14     2449.40     2562.10     78.45 o 
   1 -11  14       66.92       93.88     14.98 o 
   2 -11  14      441.19      432.95     23.97 o 
   3 -11  14     2177.02     2203.83     61.35 o 
   4 -11  14       14.26       27.26     10.11 o 
   5 -11  14      507.69      518.24     27.32 o 
  -5 -10  14     1962.58     2106.81     92.30 o 
  -4 -10  14     1882.71     1930.18     87.55 o 
  -3 -10  14       40.16       22.83     15.38 o 
  -2 -10  14     1802.15     1733.27     80.74 o 
  -1 -10  14      444.82      399.14     36.96 o 
   0 -10  14      557.17      539.83     44.24 o 
   1 -10  14        6.95       18.43      8.49 o 
   2 -10  14        0.58        6.54      7.64 o 
   3 -10  14       34.96       33.68      9.97 o 
   4 -10  14     1297.21     1237.02     42.04 o 
   5 -10  14      402.80      476.77     25.50 o 
   6 -10  14      820.96      776.80     33.43 o 
  -6  -9  14     2140.22     2329.53     96.83 o 
  -5  -9  14      257.27      249.41     33.58 o 
  -4  -9  14     2083.52     2043.29     89.34 o 
  -3  -9  14     3146.66     3047.42    116.42 o 
  -2  -9  14       21.13       30.49     16.06 o 
  -1  -9  14     2311.72     2190.94     91.50 o 
   0  -9  14     3754.20     3930.64    156.18 o 
   1  -9  14      328.28      345.75     20.05 o 
   2  -9  14     1141.70     1139.01     38.16 o 
   3  -9  14     1152.33     1183.79     47.03 o 
   4  -9  14       83.17       56.02     12.31 o 
   5  -9  14        8.00        8.48      9.60 o 
   6  -9  14      145.20      114.21     14.90 o 
  -6  -8  14      106.65       77.18     20.31 o 
  -5  -8  14     1946.03     1860.04     83.50 o 
  -4  -8  14     2451.58     2465.25    100.56 o 
  -3  -8  14      615.68      626.73     45.27 o 
  -2  -8  14     4374.64     4392.59    148.78 o 
  -1  -8  14     3317.59     3206.50    116.78 o 
   0  -8  14     1683.69     1616.04     72.86 o 
   1  -8  14     4617.50     4681.74     99.44 o 
   2  -8  14      915.91      924.32     33.21 o 
   3  -8  14     1352.14     1309.39     41.47 o 
   4  -8  14     2483.49     2441.23     62.95 o 
   5  -8  14      931.44      984.44     36.43 o 
   6  -8  14      862.56      867.58     34.61 o 
  -7  -7  14       58.61       61.29     17.45 o 
  -6  -7  14      257.49      264.00     20.88 o 
  -5  -7  14       37.15       43.81     17.00 o 
  -4  -7  14      217.89      231.02     31.07 o 
  -3  -7  14      277.16      274.53     32.83 o 
  -2  -7  14      639.77      607.21     43.29 o 
  -1  -7  14     2165.56     2025.73     83.89 o 
   0  -7  14     3154.70     3229.72    114.76 o 
   1  -7  14      286.18      308.55     23.73 o 
   2  -7  14     4906.78     4980.75    170.34 o 
   3  -7  14     5750.79     5702.70    117.48 o 
   4  -7  14       61.07       47.87     11.08 o 
   5  -7  14     3453.20     3374.11     80.15 o 
   6  -7  14     1913.66     1929.56     79.62 o 
  -7  -6  14      102.71      173.00     25.95 o 
  -6  -6  14     1141.60     1224.60     71.91 o 
  -5  -6  14     1830.02     1766.93     51.69 o 
  -4  -6  14       11.72       21.45     14.47 o 
  -3  -6  14      196.97      183.99     26.68 o 
  -2  -6  14      874.77      830.59     49.51 o 
  -1  -6  14      124.01       94.64     20.13 o 
   0  -6  14       26.23       25.45     12.56 o 
   1  -6  14      662.03      687.11     40.70 o 
   2  -6  14       51.39       47.82      9.57 o 
   3  -6  14     1459.69     1410.29     42.39 o 
   4  -6  14     3721.03     3720.87     84.37 o 
   5  -6  14      405.87      384.18     22.70 o 
   6  -6  14     3469.18     3477.85    118.31 o 
  -7  -5  14     4589.41     4737.17    108.37 o 
  -6  -5  14     1168.67     1195.80     51.70 o 
  -5  -5  14      550.07      534.87     26.22 o 
  -4  -5  14     3802.16     3740.04     86.00 o 
  -3  -5  14     1501.55     1574.39     72.19 o 
  -2  -5  14       45.80       12.33     12.61 o 
  -1  -5  14     2349.67     2224.23     87.02 o 
   0  -5  14       12.18       16.73     11.18 o 
   1  -5  14       41.00       33.22     12.94 o 
   2  -5  14       56.95       51.95     21.41 o 
   3  -5  14      618.69      620.15     26.09 o 
   4  -5  14        2.01       -6.84      6.16 o 
   5  -5  14     2091.11     2111.64     56.86 o 
   6  -5  14      314.48      262.41     31.10 o 
   7  -5  14      437.76      394.42     36.69 o 
  -7  -4  14      269.89      278.15     22.06 o 
  -6  -4  14     1621.40     1578.37     49.24 o 
  -5  -4  14     2070.98     2016.50     56.13 o 
  -4  -4  14      169.22      170.43     15.88 o 
  -3  -4  14     5040.16     4322.59    575.58 o 
  -2  -4  14     4529.17     4180.08    138.66 o 
  -1  -4  14       44.04       56.18     15.94 o 
   0  -4  14     2443.22     2645.64     96.24 o 
   1  -4  14     3158.32     3095.67    106.69 o 
   2  -4  14       50.80       42.16      9.02 o 
   3  -4  14      577.40      594.83     25.27 o 
   4  -4  14      204.21      185.89     16.28 o 
   5  -4  14        0.05        8.41      7.99 o 
   6  -4  14       92.27      105.10     21.96 o 
   7  -4  14      165.00      120.69     24.37 o 
  -7  -3  14      532.15      600.81     29.87 o 
  -6  -3  14       58.44       73.40     13.10 o 
  -5  -3  14       72.86       91.72     13.08 o 
  -4  -3  14      894.35      866.44     32.67 o 
  -3  -3  14      231.76      184.78     24.04 o 
  -2  -3  14      548.58      377.06     24.03 o 
  -1  -3  14     2409.33     2568.91     95.26 o 
   0  -3  14      374.05      363.09     30.20 o 
   1  -3  14     2735.70     2689.37     96.23 o 
   2  -3  14     4311.98     4212.72     89.57 o 
   3  -3  14       27.63       19.50      8.29 o 
   4  -3  14     2392.19     2503.78     62.89 o 
   5  -3  14     2107.01     2030.98     80.11 o 
   6  -3  14       12.50       23.83     14.67 o 
  -7  -2  14      232.14      207.47     20.02 o 
  -6  -2  14     1373.81     1322.29     44.58 o 
  -5  -2  14      233.11      242.41     19.08 o 
  -4  -2  14      167.22      163.04     16.15 o 
  -3  -2  14      157.57      160.27     15.44 o 
  -2  -2  14      428.97      455.32     22.04 o 
  -1  -2  14       36.54        9.49     10.59 o 
   0  -2  14     1903.39     1771.32     72.48 o 
   1  -2  14      272.75      294.40     26.43 o 
   2  -2  14      295.37      291.80     26.73 o 
   3  -2  14     3112.26     3123.19     72.55 o 
   4  -2  14      311.69      296.68     19.60 o 
   5  -2  14      926.29      790.76     47.11 o 
   6  -2  14     2630.86     2715.26    102.39 o 
  -7  -1  14     2257.16     2254.24     64.42 o 
  -6  -1  14      207.71      213.59     19.69 o 
  -5  -1  14     4479.11     4596.77    183.89 o 
  -4  -1  14     4219.38     4288.18     96.93 o 
  -3  -1  14      170.33      169.84     15.88 o 
  -2  -1  14     4465.08     4445.73     96.69 o 
  -1  -1  14     1145.94     1209.08     43.32 o 
   0  -1  14      289.85      250.75     26.06 o 
   1  -1  14       22.52       29.79     12.82 o 
   2  -1  14      108.75       84.09     16.87 o 
   3  -1  14      113.80       88.81     15.41 o 
   4  -1  14     2163.95     2321.34    107.53 o 
   5  -1  14     1417.11     1574.35     70.34 o 
   6  -1  14       21.55       18.00     15.11 o 
  -7   0  14      727.76      699.33     32.93 o 
  -6   0  14     1792.01     1803.74     81.25 o 
  -5   0  14        8.38       10.79      8.26 o 
  -4   0  14     2538.79     2640.70     68.30 o 
  -3   0  14     4302.00     4363.44    145.98 o 
  -2   0  14      185.18      134.14     14.18 o 
  -1   0  14     4871.36     5141.06    108.21 o 
   0   0  14     3897.36     3908.35    121.17 o 
   1   0  14      145.81      137.27     20.98 o 
   2   0  14     1967.52     1888.55     74.92 o 
   3   0  14      180.54      225.64     17.84 o 
   4   0  14      135.07      112.87     13.99 o 
   5   0  14        0.43       -1.67     11.76 o 
   6   0  14        1.99       -7.05     12.13 o 
  -7   1  14        2.15        1.56     10.19 o 
  -6   1  14      465.24      464.78     26.24 o 
  -5   1  14     2074.89     2176.71     91.74 o 
  -4   1  14      826.31      877.57     34.74 o 
  -3   1  14      930.70      904.94     34.14 o 
  -2   1  14     5106.68     5139.90    110.45 o 
  -1   1  14      680.59      717.15     28.65 o 
   0   1  14     1315.62     1422.68     46.63 o 
   1   1  14     3782.24     4003.37     88.12 o 
   2   1  14      648.53      636.68     40.50 o 
   3   1  14     1145.88     1218.34     57.25 o 
   4   1  14     1673.07     1749.22     72.84 o 
   5   1  14       94.95      100.86     22.31 o 
  -7   2  14      560.37      564.53     42.14 o 
  -6   2  14      191.18      171.94     23.89 o 
  -5   2  14      363.42      374.65     31.57 o 
  -4   2  14      144.10      129.38     15.67 o 
  -3   2  14       27.54       27.50      9.27 o 
  -2   2  14      955.34      913.68     34.28 o 
  -1   2  14     3101.01     3221.85     77.01 o 
   0   2  14     1291.00     1389.65     70.83 o 
   1   2  14      754.56      790.85     54.34 o 
   2   2  14     6062.88     6191.47    171.10 o 
   3   2  14     2807.10     3065.27    106.89 o 
   4   2  14      320.23      301.70     33.55 o 
   5   2  14     2433.73     2323.98     93.07 o 
  -6   3  14      526.55      492.52     55.28 o 
  -5   3  14     1304.87     1310.34     60.99 o 
  -4   3  14       14.20       10.98     11.69 o 
  -3   3  14       89.08       91.44     18.17 o 
  -2   3  14      193.61      253.37     19.53 o 
  -1   3  14       56.07       60.44     11.41 o 
   0   3  14      665.34      681.99     34.03 o 
   1   3  14       49.71       61.19     10.98 o 
   2   3  14      287.97      297.50     43.28 o 
  -6   4  14     2926.41     3103.78     84.47 o 
  -5   4  14      453.43      454.17     27.60 o 
  -4   4  14     3232.32     3335.63    159.63 o 
  -3   4  14     1245.52     1219.59     46.95 o 
  -2   4  14        3.26        6.88      7.90 o 
  -1   4  14      989.07      923.18     36.25 o 
   0   4  14      348.19      361.87     22.33 o 
   1   4  14       74.23       88.08     13.74 o 
   2   4  14       38.30       42.14     10.86 o 
   3   4  14       14.92       21.01     15.16 o 
  -5   5  14     2353.31     2395.41     70.55 o 
  -4   5  14       16.78       15.04     10.12 o 
  -3   5  14     5076.47     5288.74    120.72 o 
  -2   5  14     3710.25     3865.29     94.49 o 
  -1   5  14       67.76       44.31     11.69 o 
   0   5  14     3200.32     3413.25    142.59 o 
   1   5  14     1729.34     1714.14     53.84 o 
   2   5  14      194.22      229.17     21.34 o 
  -3   6  14      354.58      373.82     31.48 o 
  -2   6  14      675.53      694.76     33.46 o 
  -1   6  14     2686.95     2774.97     75.40 o 
   0   6  14      149.91      143.69     18.05 o 
   1   6  14     1031.48     1048.06     41.58 o 
  -1 -13  15       25.19       21.00     17.60 o 
   0 -13  15      431.20      464.48     44.33 o 
   1 -13  15     1590.90     1572.18     93.88 o 
  -3 -12  15      108.19      136.19     27.89 o 
  -2 -12  15       96.64       94.64     24.42 o 
  -1 -12  15      148.02      123.75     26.24 o 
   0 -12  15        4.76        3.71     15.03 o 
   1 -12  15        3.62        2.27      8.43 o 
   2 -12  15      133.89      152.74     17.48 o 
   3 -12  15        6.46        2.49     15.65 o 
  -4 -11  15     1402.91     1418.08     75.49 o 
  -3 -11  15     2424.50     2449.78    104.76 o 
  -2 -11  15      413.95      468.04     42.21 o 
  -1 -11  15      181.05      224.92     33.08 o 
   0 -11  15     3905.31     4022.17    144.30 o 
   1 -11  15      778.82      856.73     34.28 o 
   2 -11  15      254.34      284.44     21.39 o 
   3 -11  15      933.49      926.57     54.55 o 
   4 -11  15       78.40       80.19     13.75 o 
  -5 -10  15     1469.31     1548.15     78.93 o 
  -4 -10  15     1910.26     1882.05     88.30 o 
  -3 -10  15        5.91       19.01     15.44 o 
  -2 -10  15     2405.24     2303.24     98.81 o 
  -1 -10  15     4122.48     4216.10    148.52 o 
   0 -10  15      165.92      146.47     26.20 o 
   1 -10  15     3422.71     3571.72    139.66 o 
   2 -10  15     1731.47     1761.08     66.05 o 
   3 -10  15        1.32       -0.05      7.75 o 
   4 -10  15     1555.61     1557.12     88.06 o 
   5 -10  15      249.43      230.30     27.48 o 
  -5  -9  15       12.61       16.39     16.56 o 
  -4  -9  15      200.98      181.13     29.40 o 
  -3  -9  15      546.13      630.94     47.71 o 
  -2  -9  15      136.04      123.77     25.35 o 
  -1  -9  15     1841.07     1946.65     86.69 o 
   0  -9  15     3835.44     3863.13    136.26 o 
   1  -9  15      206.36      197.01     27.69 o 
   2  -9  15     1554.45     1575.73     47.52 o 
   3  -9  15     4706.39     4721.85    103.82 o 
   4  -9  15      508.02      563.14     27.60 o 
   5  -9  15      988.14      895.49     35.46 o 
  -6  -8  15      468.67      488.35     41.91 o 
  -5  -8  15     2348.89     2322.60     98.70 o 
  -4  -8  15      102.15       56.14     19.18 o 
  -3  -8  15      597.38      551.54     43.69 o 
  -2  -8  15      481.59      497.57     40.86 o 
  -1  -8  15       56.07       55.68     18.27 o 
   0  -8  15      184.43      173.03     26.22 o 
   1  -8  15      518.07      476.80     37.40 o 
   2  -8  15     1180.40     1202.48     39.45 o 
   3  -8  15      790.99      835.46     32.68 o 
   4  -8  15     2368.15     2313.53     61.80 o 
   5  -8  15      651.70      677.86     30.58 o 
  -6  -7  15     3660.95     3843.13    139.18 o 
  -5  -7  15       15.15       14.50     15.29 o 
  -4  -7  15     2396.98     2347.31     98.07 o 
  -3  -7  15     1871.11     1761.72     81.01 o 
  -2  -7  15      284.80      309.44     33.06 o 
  -1  -7  15     1310.43     1204.95     62.83 o 
   0  -7  15       46.92       64.66     17.93 o 
   1  -7  15      926.61      905.96     51.03 o 
   2  -7  15        3.71       20.63     16.63 o 
   3  -7  15      748.70      714.69     58.38 o 
   4  -7  15       16.10       22.69      9.02 o 
   5  -7  15      575.82      596.02     28.76 o 
   6  -7  15      282.94      264.92     31.96 o 
  -6  -6  15     1253.08     1375.20     71.23 o 
  -5  -6  15     2961.87     2860.40    112.50 o 
  -4  -6  15       61.25       63.78     19.21 o 
  -3  -6  15     1469.91     1662.59     77.71 o 
  -2  -6  15     5748.67     5781.43    183.58 o 
   0  -6  15     3097.44     2967.76    108.77 o 
   1  -6  15     1480.43     1441.56     66.55 o 
   2  -6  15       42.45       35.58     15.93 o 
   3  -6  15     1062.44     1026.34     35.94 o 
   4  -6  15      190.84      200.68     17.73 o 
   5  -6  15        4.71       -4.67      7.35 o 
   6  -6  15      220.51      225.47     28.59 o 
  -6  -5  15       52.58       35.48     14.42 o 
  -5  -5  15       84.85       72.54     20.04 o 
  -4  -5  15      141.15      130.82     24.57 o 
  -3  -5  15      162.39      148.12     25.07 o 
  -2  -5  15      613.43      597.50     42.59 o 
  -1  -5  15     4009.20     3845.29    131.81 o 
   0  -5  15      260.58      302.75     29.34 o 
   1  -5  15     2416.67     2396.82     91.65 o 
   2  -5  15     7366.32     7361.58    215.44 o 
   3  -5  15      438.22      467.76     32.41 o 
   4  -5  15     1790.68     1793.45     50.87 o 
   5  -5  15     2699.23     2724.52     69.29 o 
   6  -5  15      262.32      219.09     29.72 o 
  -7  -4  15        0.53       14.13      9.85 o 
  -6  -4  15     1646.30     1701.73     67.16 o 
  -5  -4  15      476.69      468.18     25.45 o 
  -4  -4  15        7.47       13.59     13.95 o 
  -3  -4  15      100.45      118.16     22.73 o 
  -2  -4  15       88.99       75.02     18.90 o 
  -1  -4  15       36.00       13.16     11.67 o 
   0  -4  15     1118.57     1144.44     57.47 o 
   1  -4  15     1264.24     1304.19     61.25 o 
   2  -4  15       99.88       83.90     17.98 o 
   3  -4  15     3475.86     3425.32     78.74 o 
   4  -4  15      891.27      868.96     33.08 o 
   5  -4  15      490.45      511.95     38.06 o 
   6  -4  15     2472.47     2576.21     98.87 o 
  -7  -3  15     4086.13     4277.94    102.13 o 
  -6  -3  15      488.63      447.30     25.89 o 
  -5  -3  15     3095.21     3079.89     77.48 o 
  -4  -3  15     5074.10     5267.37    114.73 o 
  -3  -3  15      420.52      428.48     36.79 o 
  -2  -3  15      705.34      700.24     45.03 o 
  -1  -3  15      619.05      682.59     43.15 o 
   0  -3  15      380.72      385.19     32.57 o 
   1  -3  15       10.12       18.75     12.02 o 
   2  -3  15      206.37      189.33     25.00 o 
   3  -3  15        2.39        6.67     10.56 o 
   4  -3  15      604.42      612.53     27.45 o 
   5  -3  15     2170.53     2083.33     83.02 o 
   6  -3  15        9.95       20.09     14.29 o 
  -7  -2  15      417.89      434.58     26.14 o 
  -6  -2  15     2820.69     2852.60    141.37 o 
  -5  -2  15      620.07      599.17     28.76 o 
  -4  -2  15     1997.59     2072.11     57.95 o 
  -3  -2  15     5852.30     6323.26    131.79 o 
  -2  -2  15     1199.38     1120.82     58.94 o 
  -1  -2  15     1132.53     1313.17     63.50 o 
   0  -2  15     5600.97     5405.29    168.52 o 
   1  -2  15     1168.64     1146.66     56.46 o 
   2  -2  15      408.15      388.13     31.92 o 
   3  -2  15     1099.35     1142.34     55.66 o 
   4  -2  15      257.37      257.07     19.86 o 
   5  -2  15        2.30       11.54     14.03 o 
  -6  -1  15       49.00       31.68     10.42 o 
  -5  -1  15     2177.24     2180.69     61.86 o 
  -4  -1  15     2076.10     2070.07     58.30 o 
  -3  -1  15      207.37      199.30     18.33 o 
  -2  -1  15     4295.52     4496.32     99.06 o 
  -1  -1  15     2928.14     3130.57    113.06 o 
   0  -1  15      187.20      168.61     24.62 o 
   1  -1  15     3368.97     3420.56    117.88 o 
   2  -1  15     1774.30     1855.61     76.55 o 
   3  -1  15       27.67       28.93     13.69 o 
   4  -1  15     2944.56     3026.39     85.15 o 
   5  -1  15     1154.11     1241.39     62.20 o 
  -6   0  15      174.95      172.40     18.60 o 
  -5   0  15       13.52        8.53      8.85 o 
  -4   0  15      874.28      904.31     35.72 o 
  -3   0  15     1023.04     1064.86     38.17 o 
  -2   0  15      104.61       86.06     12.40 o 
  -1   0  15     3021.78     3113.92     74.46 o 
   0   0  15     3929.60     3941.60    132.52 o 
   1   0  15      202.93      159.97     23.20 o 
   2   0  15     4573.42     4799.25    152.26 o 
   3   0  15     4251.11     4317.05    139.53 o 
   5   0  15     1712.53     1704.98     76.56 o 
  -6   1  15      266.04      306.50     23.41 o 
  -5   1  15     1023.36     1027.69     39.84 o 
  -4   1  15      363.96      410.02     34.79 o 
  -3   1  15       53.37       53.06     13.94 o 
  -2   1  15       20.66       25.71     12.28 o 
  -1   1  15       52.51       47.21     10.50 o 
   0   1  15      794.93      765.09     46.42 o 
   1   1  15     1122.67     1176.85     58.50 o 
   2   1  15       44.89       40.24     14.63 o 
   3   1  15     1582.32     1630.87     71.29 o 
  -5   2  15      128.08      128.92     21.63 o 
  -4   2  15     1057.28     1164.31     42.48 o 
  -3   2  15     1552.89     1654.33     51.45 o 
  -2   2  15       16.07       30.90      9.64 o 
  -1   2  15      471.48      511.22     25.69 o 
   0   2  15       99.31      108.88     13.57 o 
   1   2  15        2.06       -1.05     10.37 o 
   2   2  15       10.17       20.89     13.23 o 
   3   2  15      295.73      335.07     31.89 o 
  -5   3  15     2742.32     2810.15     77.68 o 
  -4   3  15     1179.29     1374.31     62.86 o 
  -3   3  15      772.85      824.10     45.78 o 
  -2   3  15     4687.92     4866.74    148.79 o 
  -1   3  15      362.82      363.25     36.73 o 
   0   3  15     1393.21     1480.01     46.90 o 
   1   3  15     2533.92     2539.14     77.59 o 
  -4   4  15      465.64      471.17     28.66 o 
  -3   4  15      479.82      464.23     27.35 o 
  -2   4  15       45.83       47.34     12.46 o 
  -1   4  15     3235.65     3334.09     95.60 o 
   0   4  15      583.96      518.55     30.55 o 
   1   4  15      413.84      402.39     25.19 o 
   2   4  15     4486.66     4703.83    109.18 o 
  -2   5  15      582.89      577.18     31.11 o 
  -1   5  15      259.45      243.55     22.18 o 
   0   5  15      532.39      503.65     28.57 o 
   0 -12  16      126.74      144.25     28.62 o 
   1 -12  16     1200.30     1125.27     66.34 o 
  -2 -11  16      558.29      619.86     49.35 o 
  -1 -11  16      412.33      423.64     41.15 o 
   0 -11  16     2734.30     2555.78    107.77 o 
   1 -11  16      830.27      824.54     54.63 o 
   2 -11  16      262.63      256.02     21.45 o 
  -3 -10  16       23.43       16.50     16.43 o 
  -2 -10  16      172.96      160.26     28.69 o 
  -1 -10  16       20.54       33.57     17.44 o 
   0 -10  16       17.06       24.06     15.92 o 
   1 -10  16      758.38      787.97     52.04 o 
   2 -10  16       51.85       61.18     18.39 o 
   3 -10  16       59.08       64.12     15.83 o 
  -4  -9  16     2295.11     2282.05    100.65 o 
  -3  -9  16     1336.73     1286.19     71.22 o 
  -2  -9  16      192.16      206.24     32.72 o 
  -1  -9  16     1341.28     1325.36     70.19 o 
   0  -9  16      418.72      487.43     41.97 o 
   1  -9  16      185.28      143.55     25.76 o 
   2  -9  16       24.66       31.74     15.01 o 
   3  -9  16      176.80      156.33     26.14 o 
   4  -9  16        4.07        0.56      8.14 o 
  -5  -8  16     2690.84     2616.62    109.82 o 
  -4  -8  16      423.38      359.00     37.41 o 
  -3  -8  16     2213.47     2223.21     97.36 o 
  -2  -8  16     4824.98     4942.53    168.29 o 
  -1  -8  16      494.05      534.31     43.53 o 
   0  -8  16     1479.06     1462.29     72.23 o 
   1  -8  16     1767.39     1720.72     78.07 o 
   2  -8  16      243.43      218.27     29.29 o 
   3  -8  16      155.99      157.61     16.47 o 
   4  -8  16       14.96       20.01      9.40 o 
  -5  -7  16       23.59        8.23     14.07 o 
  -4  -7  16      641.05      673.20     49.41 o 
  -3  -7  16     1032.23      976.39     59.08 o 
  -2  -7  16     1593.13     1412.54     72.25 o 
  -1  -7  16     4057.44     4131.57    144.02 o 
   0  -7  16     1425.97     1472.41     71.28 o 
   1  -7  16      976.98      958.23     54.77 o 
   2  -7  16     5643.17     5464.84    173.49 o 
   3  -7  16     2029.64     2120.55     57.96 o 
   4  -7  16      334.59      391.75     23.25 o 
  -5  -6  16      245.18      245.14     34.51 o 
  -4  -6  16        2.34        1.69     13.06 o 
  -3  -6  16        2.16        5.62     13.17 o 
  -2  -6  16      208.83      189.29     28.48 o 
  -1  -6  16        9.94       -9.00     10.17 o 
   0  -6  16      734.09      733.87     47.14 o 
   1  -6  16     2285.22     2270.92     91.15 o 
   2  -6  16      150.81      128.64     23.59 o 
   3  -6  16     2788.51     2670.29     99.91 o 
   4  -6  16     2331.17     2449.87    112.11 o 
   5  -6  16       86.37       77.87     13.43 o 
  -5  -5  16      447.64      535.71     45.03 o 
  -4  -5  16     2455.00     2409.97    101.16 o 
  -3  -5  16      998.65     1150.34     64.18 o 
  -2  -5  16       11.39       23.49     15.59 o 
  -1  -5  16      242.30      253.27     31.74 o 
   0  -5  16       15.65        4.37     12.11 o 
   1  -5  16      292.33      273.36     31.90 o 
   2  -5  16      334.65      314.02     30.70 o 
   3  -5  16       32.27       49.80     15.53 o 
   4  -5  16      579.56      617.00     41.86 o 
   5  -5  16     2027.48     1974.54     80.51 o 
  -6  -4  16     3309.33     3399.82     85.75 o 
  -5  -4  16     1914.81     1969.76     90.51 o 
  -4  -4  16      202.32      245.42     33.53 o 
  -3  -4  16     4707.06     4998.55    167.00 o 
  -2  -4  16     2023.78     1906.12     84.05 o 
  -1  -4  16       17.17       17.58     13.80 o 
   0  -4  16     3875.72     3798.35    131.24 o 
   1  -4  16     2210.59     2185.44     87.99 o 
   2  -4  16        9.31        3.35     11.91 o 
   3  -4  16      390.17      351.04     30.73 o 
   4  -4  16       37.05       39.23     14.95 o 
   5  -4  16      726.67      732.63     45.73 o 
  -6  -3  16       37.02       44.00     11.86 o 
  -5  -3  16     1313.11     1266.39     51.60 o 
  -4  -3  16     2298.53     2431.25    102.25 o 
  -3  -3  16      353.95      357.57     35.94 o 
  -2  -3  16     2364.88     2258.62     93.89 o 
  -1  -3  16     4549.06     4578.04    152.06 o 
   0  -3  16       23.70       25.24     14.22 o 
   1  -3  16     1785.74     1724.00     74.64 o 
   2  -3  16     3271.24     3032.10    108.51 o 
   3  -3  16       81.19       74.01     17.96 o 
   4  -3  16     1448.56     1510.04     67.54 o 
  -5  -2  16      100.55      107.64     15.35 o 
  -4  -2  16     1022.46     1008.05     38.07 o 
  -3  -2  16     2064.44     2207.70     94.27 o 
  -2  -2  16      902.57     1054.82     59.08 o 
  -1  -2  16      592.81      640.77     44.19 o 
   0  -2  16     5985.95     6252.08    192.96 o 
   1  -2  16     1399.86     1391.28     65.86 o 
   2  -2  16      683.52      748.00     46.08 o 
   3  -2  16     4554.84     4858.20    155.27 o 
   4  -2  16      334.96      342.68     32.62 o 
  -5  -1  16       47.07       29.09     21.59 o 
  -4  -1  16      429.26      511.88     27.79 o 
  -3  -1  16       33.48       42.89     10.88 o 
  -2  -1  16        0.68       -4.85      9.39 o 
  -1  -1  16       65.41       83.98     19.97 o 
   0  -1  16       71.64       92.01     20.40 o 
   1  -1  16     2395.90     2581.05     98.63 o 
   2  -1  16      846.07      886.46     49.92 o 
   3  -1  16      416.64      403.06     34.35 o 
  -5   0  16      292.97      343.95     23.79 o 
  -4   0  16      925.75      988.05     38.55 o 
  -3   0  16      705.01      691.21     31.08 o 
  -2   0  16       82.51      106.31     22.57 o 
  -1   0  16      565.86      570.02     41.85 o 
   0   0  16       31.38       51.09     16.22 o 
   1   0  16        0.01        5.09     10.54 o 
   2   0  16        4.27       24.41     13.24 o 
   3   0  16     1021.92     1130.49     58.36 o 
  -5   1  16     3027.27     3298.72     85.51 o 
  -4   1  16     1109.69     1122.68     67.02 o 
  -3   1  16      530.86      558.10     30.14 o 
  -2   1  16     3467.72     3682.76     88.47 o 
  -1   1  16     1368.97     1422.62     70.29 o 
   0   1  16      120.82      120.63     22.98 o 
   1   1  16     1206.36     1333.09     65.34 o 
   2   1  16       37.37       48.96     16.37 o 
   3   1  16       17.79       32.18     15.46 o 
  -4   2  16      234.07      238.11     21.89 o 
  -3   2  16     1379.89     1344.73     46.45 o 
  -2   2  16      168.59      214.17     22.59 o 
  -1   2  16     2771.34     2908.94    149.08 o 
   0   2  16     1338.39     1324.98     66.60 o 
   1   2  16      274.78      334.08     32.48 o 
   2   2  16     1484.46     1419.95     68.61 o 
  -3   3  16        0.30      -13.88      9.96 o 
  -2   3  16      849.94      963.29     51.48 o 
  -1   3  16      573.59      637.25     40.69 o 
   0   3  16      388.95      412.52     33.02 o 
  -1 -10  17     1940.33     1931.77     91.55 o 
   0 -10  17      181.99      181.13     30.57 o 
   1 -10  17     1581.38     1612.75     80.07 o 
  -2  -9  17        5.05       17.94     16.20 o 
  -1  -9  17     3240.49     3288.95    128.07 o 
   0  -9  17     3612.06     3753.68    138.79 o 
   1  -9  17        5.38       12.72     14.57 o 
   2  -9  17     2548.75     2410.90     99.36 o 
  -3  -8  17        7.58        0.24     12.95 o 
  -2  -8  17       48.89       91.52     23.46 o 
  -1  -8  17        7.68        4.07     14.11 o 
   0  -8  17      555.08      525.66     42.99 o 
   1  -8  17     2053.05     2435.28    100.27 o 
   2  -8  17      299.73      281.71     33.74 o 
   3  -8  17     2308.52     2284.18     94.17 o 
  -4  -7  17      779.79      783.89     55.53 o 
  -3  -7  17     1532.68     1614.83     81.50 o 
  -2  -7  17      161.98      137.45     27.63 o 
  -1  -7  17      183.68      200.35     30.79 o 
   0  -7  17        4.13       -2.82     11.69 o 
   1  -7  17      657.49      682.45     46.56 o 
   2  -7  17      583.82      589.27     42.85 o 
   3  -7  17      842.52      833.37     50.35 o 
  -4  -6  17        3.41        3.27     13.79 o 
  -3  -6  17     1107.01     1151.80     66.52 o 
  -2  -6  17     3316.62     3430.56    129.74 o 
  -1  -6  17      745.60      744.06     50.21 o 
   0  -6  17      692.04      713.82     47.99 o 
   1  -6  17     1243.36     1236.41     64.34 o 
   2  -6  17      246.44      259.70     31.86 o 
   3  -6  17        5.08        2.53     11.94 o 
  -4  -5  17     1158.33     1160.96     67.14 o 
  -3  -5  17     1029.68     1125.67     65.08 o 
  -2  -5  17      525.68      590.18     45.57 o 
  -1  -5  17     2289.33     2265.74     95.57 o 
   0  -5  17      446.57      432.67     37.61 o 
   1  -5  17      776.01      697.94     46.49 o 
   2  -5  17     2282.91     2194.44     89.83 o 
   3  -5  17      469.77      506.11     39.15 o 
  -4  -4  17       48.04       65.54     21.95 o 
  -3  -4  17     1880.11     2156.69     95.79 o 
  -2  -4  17     1374.85     1393.09     71.30 o 
  -1  -4  17        9.71       -1.50     11.83 o 
   0  -4  17     3100.51     3132.79    116.22 o 
   1  -4  17     1251.59     1235.85     63.03 o 
   2  -4  17       38.47       26.86     14.24 o 
   3  -4  17     3407.22     3248.84    115.95 o 
  -4  -3  17      260.74      221.03     32.93 o 
  -3  -3  17        4.41       19.20     16.45 o 
  -2  -3  17       17.84       23.14     15.60 o 
  -1  -3  17      762.68      757.49     49.83 o 
   0  -3  17        6.52        7.71     12.16 o 
   1  -3  17     1476.96     1430.13     68.92 o 
   2  -3  17     2318.63     2328.13     93.05 o 
   3  -3  17      146.05      126.58     22.38 o 
  -4  -2  17       59.06       69.48     21.54 o 
  -3  -2  17     1320.91     1407.41     73.35 o 
  -2  -2  17        6.85       10.38     13.68 o 
  -1  -2  17      369.24      409.66     37.16 o 
   0  -2  17        1.54       23.25     14.04 o 
   1  -2  17       78.17       70.68     18.86 o 
   2  -2  17       49.89       54.69     17.71 o 
   3  -2  17      638.13      639.85     44.23 o 
  -4  -1  17     2131.01     2236.30     99.91 o 
  -3  -1  17       51.03       53.18     18.71 o 
  -2  -1  17     1379.02     1345.34     70.00 o 
  -1  -1  17     1286.00     1393.88     70.24 o 
   0  -1  17       75.33       76.01     19.34 o 
   1  -1  17      423.79      427.54     36.23 o 
   2  -1  17        1.37       -7.22      9.48 o 
  -3   0  17     1597.70     1661.78     81.88 o 
  -2   0  17       18.97       36.64     15.88 o 
  -1   0  17     2460.59     2548.07    103.39 o 
   0   0  17     1277.09     1251.24     65.28 o 
   1   0  17       59.40       94.85     21.52 o 
  -2   1  17      226.53      236.01     33.31 o 
  -1   1  17      235.67      265.61     33.76 o 
   0   1  17      602.87      675.87     48.08 o 
  -1  -7  18     2242.78     2086.64     94.73 o 
   0  -7  18      791.61      787.58     53.10 o 
  -2  -6  18     1969.49     2065.25     94.91 o 
  -1  -6  18        4.72       -0.81     13.33 o 
   0  -6  18     1623.25     1765.03     82.95 o 
   1  -6  18     2394.77     2348.55     97.98 o 
  -2  -5  18       52.73       65.91     20.85 o 
  -1  -5  18      397.31      436.14     39.59 o 
   0  -5  18      240.06      208.50     29.77 o 
   1  -5  18      940.21     1110.87     62.08 o 
  -2  -4  18        8.34       -6.42     12.20 o 
  -1  -4  18      303.27      326.70     38.81 o 
   0  -4  18       57.95       60.13     18.76 o 
   1  -4  18       53.32       42.54     17.15 o 
  -2  -3  18      899.31      923.51     58.91 o 
  -1  -3  18     1399.30     1485.74     75.28 o 
   0  -3  18       44.07       45.71     17.33 o 
                                                 
